# Supplementary material for: The relationship between autoimmune disorders and intracranial aneurysms in East Asian and European populations: a bidirectional and multivariable two-sample Mendelian randomization study
Source: Front Neurol. 2024 Jul 12;15:1412114. doi: 10.3389/fneur.2024.1412114 (PMC11272522; doi:10.3389/fneur.2024.1412114)
Supplement: Supplementary file 1 [file Data_Sheet_1.ZIP]

Archive with 3 entries (3 files):
- Supplementary Material/Source code.docx
- Supplementary Material/Supplementary Figure.docx
- Supplementary Material/Table S1-8.xls
