# Supplementary material for: The relationship between autoimmune disorders and intracranial aneurysms in East Asian and European populations: a bidirectional and multivariable two-sample Mendelian randomization study
Source: Front Neurol. 2024 Jul 12;15:1412114. doi: 10.3389/fneur.2024.1412114 (PMC11272522; doi:10.3389/fneur.2024.1412114)
Supplement: Supplementary file 1 [file Data_Sheet_1.ZIP › Supplementary Material/Table S1-8.xls]

## Sheet: Table S1
Table S1 Autoimmune disorders_Details of instrumental variables.
European populations
Exposure	SNP	effect_allele	other_allele	beta	eaf	chr	se	pval	samplesize	F
Systemic lupus erythematosus	rs10200680	T	C	-0.248461	NA	2	0.0424835	4.96e-09	14267	34.2
	rs1078324	A	C	-0.71335	NA	5	0.0781665	7.11e-20	14267	83.28
	rs10912578	G	A	-0.24686	NA	1	0.0309918	1.65e-15	14267	63.45
	rs1143679	A	G	0.582216	NA	16	0.0399866	5.03e-48	14267	212
	rs12094036	C	T	-0.328504	NA	1	0.0578595	1.37e-08	14267	32.24
	rs13019891	T	G	-0.562119	NA	2	0.0290336	1.65e-83	14267	374.85
	rs13136219	T	C	-0.174353	NA	4	0.027787	3.5e-10	14267	39.37
	rs13332649	G	A	-0.314711	NA	16	0.0375683	5.43e-17	14267	70.17
	rs1464446	T	G	-0.328504	NA	3	0.0401497	2.79e-16	14267	66.94
	rs2431697	C	T	-0.223144	NA	5	0.0292964	2.6e-14	14267	58.02
	rs2573219	C	A	0.587787	NA	2	0.0429292	1.13e-42	14267	187.47
	rs268124	T	C	0.18633	NA	2	0.0323703	8.6e-09	14267	33.13
	rs34703115	C	T	-0.616186	NA	2	0.104778	4.08e-09	14267	34.58
	rs35000415	T	C	0.587787	NA	7	0.041539	1.86e-45	14267	200.23
	rs35251378	A	G	-0.235722	NA	19	0.0324266	3.61e-13	14267	52.84
	rs353608	G	A	0.18633	NA	11	0.0280198	2.93e-11	14267	44.22
	rs4274624	T	C	-0.559616	NA	2	0.0326791	9.73e-66	14267	293.25
	rs4388254	T	C	0.378436	NA	5	0.0603977	3.71e-10	14267	39.26
	rs4916215	T	C	0.223144	NA	1	0.0339693	5.07e-11	14267	43.15
	rs58688157	G	A	-0.223144	NA	11	0.0335647	2.97e-11	14267	44.2
	rs58721818	T	C	0.65752	NA	6	0.0755941	3.38e-18	14267	75.66
	rs597808	G	A	-0.162519	NA	12	0.0294736	3.51e-08	14267	30.4
	rs6671847	A	G	0.198851	NA	1	0.0289651	6.64e-12	14267	47.13
	rs6679677	A	C	0.336472	NA	1	0.0464854	4.55e-13	14267	52.39
	rs6889239	C	T	0.277632	NA	5	0.03174	2.19e-18	14267	76.51
	rs7097397	A	G	-0.18633	NA	10	0.0287118	8.6e-11	14267	42.12
	rs73050535	T	C	-0.71335	NA	12	0.124134	9.11e-09	14267	33.02
	rs7768653	T	C	-0.207014	NA	6	0.0296891	3.11e-12	14267	48.62
	rs7823055	T	G	-0.350657	NA	8	0.0286208	1.64e-34	14267	150.11
	rs7899626	T	C	0.182322	NA	10	0.0332532	4.19e-08	14267	30.06
Rheumatoid arthritis	rs10797431	T	G	-0.074	0.403594	1	0.0129	1.06e-08	417256	32.9067
	rs11889341	T	C	0.1232	0.249601	2	0.0146	2.71e-17	417256	71.2058
	rs1776616	G	A	0.0832	0.664992	10	0.0139	2.41e-09	417256	35.8276
	rs2156698	A	G	-0.0745	0.4561	11	0.0131	1.44e-08	417256	32.3422
	rs28362859	C	A	0.1465	0.100049	6	0.0205	9.9e-13	417256	51.0702
	rs3757387	C	T	0.1086	0.34443	7	0.0147	1.47e-13	417256	54.5789
	rs5757628	A	G	0.0966	0.427512	22	0.0157	7.58e-10	417256	37.8578
	rs6679677	A	C	0.3051	0.112873	1	0.0254	2.54e-33	417256	144.284
	rs71508903	T	C	0.0872	0.210869	10	0.0157	2.54e-08	417256	30.8485
	rs7731626	A	G	-0.1343	0.278947	5	0.0157	9.77e-18	417256	73.1733
	rs9494894	C	T	0.1726	0.0417083	6	0.031	2.48e-08	417256	30.9997
Ulcerative colitis	rs10737481	G	T	0.1682	0.618853	1	0.0194	4.96249e-18	417932	75.1707
	rs1801274	G	A	-0.16	0.426549	1	0.0194	1.63305e-16	417932	68.02
	rs2278300	G	T	0.1252	0.528523	2	0.0205	9.93208e-10	417932	37.2993
	rs2918392	C	T	0.1169	0.438233	5	0.0206	1.34999e-08	417932	32.2029
	rs3024493	A	C	0.1847	0.11252	1	0.0273	1.26096e-11	417932	45.7729
	rs4129133	C	T	-0.1161	0.542122	10	0.0192	1.37499e-09	417932	36.5647
	rs7134599	A	G	0.113	0.259743	12	0.0205	3.82199e-08	417932	30.3843
	rs7554511	A	C	-0.1304	0.197658	1	0.0225	6.40693e-09	417932	33.5885
	rs79755370	A	C	-0.3098	0.0534111	1	0.046	1.64399e-11	417932	45.3573
Crohn's disease	rs1056441	C	T	0.167	0.697697	20	0.0255	5.44127e-11	20883	42.8897
	rs10761659	G	A	0.212006	0.55269	10	0.0237	3.41979e-19	20883	80.0202
	rs11209026	A	G	-0.995199	0.0563213	1	0.0639	1.05196e-54	20883	242.559
	rs11236797	A	C	0.181104	0.473264	11	0.0231	4.854e-15	20883	61.4656
	rs112401990	A	G	0.132203	0.373412	2	0.0237	2.35001e-08	20883	31.1162
	rs1250573	A	G	-0.170895	0.287447	10	0.0264	9.00534e-11	20883	41.9036
	rs12717899	T	G	0.159198	0.793845	5	0.0289	3.59402e-08	20883	30.3445
	rs1297271	T	C	-0.154901	0.429877	21	0.0237	6.27769e-11	20883	42.7181
	rs13135092	G	A	0.221495	0.095419	4	0.0389	1.21001e-08	20883	32.4212
	rs1332099	C	T	-0.211597	0.515025	10	0.0231	4.35712e-20	20883	83.9064
	rs1456896	T	C	0.139301	0.697556	7	0.0251	2.89701e-08	20883	30.8007
	rs151314883	A	G	-0.223994	0.157585	22	0.0327	7.12361e-12	20883	46.9221
	rs1873625	A	C	0.180704	0.320264	3	0.0243	1.09396e-13	20883	55.2997
	rs1932990	T	C	0.152901	0.253841	13	0.0263	6.02102e-09	20883	33.7994
	rs2076756	G	A	0.399806	0.283672	16	0.0242	3.24489e-61	20883	272.94
	rs2188962	T	C	0.212398	0.439546	5	0.0228	1.35988e-20	20883	86.7823
	rs2505640	G	A	-0.145701	0.643588	10	0.0237	7.61202e-10	20883	37.7945
	rs281379	A	G	0.139797	0.489275	19	0.0238	4.26403e-09	20883	34.5018
	rs3024505	A	G	0.177903	0.16156	1	0.0302	3.90499e-09	20883	34.7019
	rs3091315	G	A	-0.179501	0.265588	17	0.0263	9.52138e-12	20883	46.5824
	rs3810936	C	T	0.207799	0.698408	9	0.0263	2.46207e-15	20883	62.4274
	rs4077515	T	C	0.215901	0.419834	9	0.0235	4.37019e-20	20883	84.406
	rs444210	G	A	0.163402	0.546838	6	0.0229	1.02494e-12	20883	50.9148
	rs4851586	C	T	-0.168899	0.759729	2	0.0261	9.93574e-11	20883	41.8768
	rs4902642	A	G	-0.129198	0.409159	14	0.0236	4.339e-08	20883	29.9701
	rs56062135	T	C	0.193097	0.234271	15	0.0269	7.45247e-13	20883	51.5284
	rs6588243	C	A	0.131704	0.589982	1	0.0234	1.77701e-08	20883	31.6786
	rs6704109	T	C	0.202002	0.256123	1	0.0256	2.77013e-15	20883	62.2632
	rs697693	A	G	0.172296	0.201415	1	0.0281	8.35507e-10	20883	37.5957
	rs7276302	G	A	-0.171598	0.608306	21	0.0231	1.22603e-13	20883	55.1824
	rs72798422	C	T	0.590392	0.047701	16	0.0508	3.19301e-31	20883	135.068
	rs744166	G	A	-0.129299	0.408159	17	0.0233	2.92301e-08	20883	30.7949
	rs7713270	T	C	0.296602	0.623824	5	0.0241	6.96627e-35	20883	151.466
	rs80262450	A	G	0.283102	0.112701	18	0.0353	1.08193e-15	20883	64.3186
	rs907092	A	G	0.130396	0.471412	17	0.0228	1.011e-08	20883	32.7084
	rs921720	G	A	0.162895	0.618841	8	0.0237	6.39588e-12	20883	47.241
Hyperthyroidism	rs2160215	C	T	0.2483	0.425594	14	0.0226	3.82384e-28	460499	120.708
	rs3087243	A	G	-0.2038	0.380249	2	0.0224	7.94145e-20	460499	82.7775
	rs4338740	C	T	0.1844	0.207075	15	0.0264	2.8721e-12	460499	48.7881
	rs58722186	T	C	0.1359	0.302235	16	0.0233	5.22998e-09	460499	34.0194
	rs604912	G	A	0.1198	0.538777	6	0.0217	3.15101e-08	460499	30.4785
	rs6131010	G	A	0.1306	0.712807	20	0.0237	3.59799e-08	460499	30.3662
	rs6679677	A	C	0.2936	0.111921	1	0.0379	8.79023e-15	460499	60.0114
Hypothyroidism	rs10075764	G	A	-0.057	0.302413	5	0.0104	4.25598e-08	410141	30.0388
	rs10126000	A	C	-0.0683	0.688692	9	0.0104	5.13334e-11	410141	43.1295
	rs1079418	G	A	-0.0657	0.262374	6	0.011	2.13998e-09	410141	35.6735
	rs10917477	G	A	0.064	0.386901	1	0.01	1.75299e-10	410141	40.96
	rs11675342	T	C	0.0906	0.387729	2	0.01	1.39605e-19	410141	82.0836
	rs11875260	G	A	0.0751	0.172925	18	0.0135	2.53998e-08	410141	30.9466
	rs12379417	A	G	0.0583	0.317559	9	0.0103	1.51001e-08	410141	32.0378
	rs12582330	T	G	-0.061	0.624365	12	0.0109	2.05201e-08	410141	31.3189
	rs12593201	A	G	0.0905	0.325432	15	0.0112	7.68953e-16	410141	65.2922
	rs12984428	A	G	-0.0659	0.35604	19	0.0102	1.10601e-10	410141	41.7417
	rs13090803	T	G	0.0829	0.190624	3	0.0128	9.00119e-11	410141	41.9459
	rs1364450	C	A	0.0886	0.126235	6	0.0139	1.97102e-10	410141	40.6292
	rs1432806	G	A	0.0583	0.338619	5	0.0105	2.88602e-08	410141	30.8289
	rs1479565	A	G	0.0975	0.498866	5	0.0101	7.52835e-22	410141	93.1894
	rs1534430	T	C	-0.086	0.428394	2	0.0101	1.44012e-17	410141	72.5027
	rs2111485	G	A	0.0813	0.479023	2	0.0102	1.42692e-15	410141	63.5303
	rs2234167	A	G	0.0825	0.102013	1	0.015	3.75198e-08	410141	30.25
	rs2247314	C	T	-0.086	0.376495	6	0.0104	1.06488e-16	410141	68.3802
	rs229528	T	C	0.0903	0.496016	22	0.01	2.31206e-19	410141	81.5409
	rs2445608	A	G	-0.0593	0.430366	8	0.0101	3.78704e-09	410141	34.472
	rs2988277	T	C	0.0593	0.287022	1	0.0106	2.48702e-08	410141	31.2966
	rs307558	A	G	-0.0688	0.742625	3	0.0119	8.01493e-09	410141	33.4259
	rs3087243	A	G	-0.1466	0.386088	2	0.0102	4.77309e-47	410141	206.57
	rs3184504	C	T	-0.1734	0.668513	12	0.0102	7.50412e-65	410141	289
	rs3775291	T	C	-0.0649	0.287788	4	0.0108	1.646e-09	410141	36.1112
	rs434294	G	A	-0.0683	0.322802	5	0.0109	3.36101e-10	410141	39.2634
	rs4409785	C	T	0.1069	0.142566	11	0.0133	8.04452e-16	410141	64.6029
	rs4529854	T	C	-0.0768	0.723438	10	0.0107	6.55843e-13	410141	51.5175
	rs4835534	C	T	-0.1421	0.156356	4	0.0132	7.05667e-27	410141	115.888
	rs6679677	A	C	0.3637	0.108444	1	0.0159	2.38781e-115	410141	523.23
	rs7030280	T	C	0.2075	0.745664	9	0.0108	1.02e-82	410141	369.138
	rs71508903	T	C	0.0934	0.210816	10	0.0125	9.33684e-14	410141	55.8308
	rs736374	A	G	0.0832	0.375103	11	0.0103	6.00344e-16	410141	65.2488
	rs7441808	G	A	0.0766	0.21091	4	0.0111	5.16654e-12	410141	47.6224
	rs7488011	T	C	0.1052	0.356485	12	0.0111	2.51826e-21	410141	89.8226
	rs7574865	G	T	-0.1321	0.74252	2	0.0117	1.66686e-29	410141	127.478
	rs7742626	C	T	0.0686	0.267343	6	0.0116	3.41201e-09	410141	34.9729
	rs7990020	C	A	0.0577	0.453482	13	0.0101	9.9731e-09	410141	32.6369
	rs853305	C	T	-0.0802	0.718894	8	0.0111	4.39845e-13	410141	52.2039
	rs881858	A	G	0.0665	0.747899	6	0.0108	8.45707e-10	410141	37.9137
	rs926103	C	T	-0.0678	0.697985	1	0.0104	7.65244e-11	410141	42.5004
	rs9497965	T	C	0.0827	0.409035	6	0.0102	3.70681e-16	410141	65.7371
	rs9511151	A	G	-0.0976	0.279567	13	0.0106	3.07822e-20	410141	84.7789
	rs9902341	T	C	0.0801	0.172257	17	0.0129	4.68198e-10	410141	38.5554
East Asian populations
Exposure	SNP	effect_allele	other_allele	beta	eaf	chr	se	pval	samplesize	F
Systemic lupus erythematosus	rs10036748	T	C	0.2021	0.7445	5	0.0338	2.29e-09	12653	35.75
	rs10516487	A	G	-0.2547	0.2972	4	0.0398	1.64e-10	12653	40.95
	rs1167791	T	C	0.1981	0.5815	7	0.0321	7.14e-10	12653	38.09
	rs11889341	T	C	0.4164	0.7714	2	0.0295	3.33e-45	12653	199.24
	rs12599402	C	T	-0.1983	0.4245	16	0.0292	1.02e-11	12653	46.12
	rs13213165	G	T	0.2888	0.1869	6	0.0322	3.13e-19	12653	80.44
	rs13385731	C	T	-0.3654	0.0577	2	0.0421	4.19e-18	12653	75.33
	rs16869875	T	C	0.4811	0.0189	6	0.04	3.01e-33	12653	144.66
	rs16870693	A	C	0.3849	0.0109	6	0.0403	1.37e-21	12653	91.22
	rs2431697	C	T	-0.2538	0.4314	5	0.0451	1.84e-08	12653	31.67
	rs244689	G	A	-0.1595	0.841	5	0.0291	4.29e-08	12653	30.04
	rs2618473	T	C	0.359	0.7386	8	0.0339	2.89e-26	12653	112.15
	rs2841281	T	C	0.1933	0.5318	14	0.0292	3.56e-11	12653	43.82
	rs3800387	A	G	0.1731	0.9821	6	0.0303	1.08e-08	12653	32.64
	rs4134466	G	A	-0.2136	0.5994	6	0.0306	3.09e-12	12653	48.73
	rs41430444	C	T	-0.3077	0.0905	2	0.0428	6.57e-13	12653	51.69
	rs451263	A	G	0.3263	0.9175	6	0.0414	3.02e-15	12653	62.12
	rs4731532	A	G	0.3716	0.506	7	0.0334	8.15e-29	12653	123.78
	rs4930642	G	A	-0.2336	0.0139	11	0.0344	1.1e-11	12653	46.11
	rs5029937	T	G	0.6844	0.9761	6	0.0676	4.32e-24	12653	102.5
	rs55701306	T	C	0.1662	0.9394	17	0.0293	1.38e-08	12653	32.18
	rs620088	A	G	-0.2044	0.6571	11	0.0334	9.38e-10	12653	37.45
	rs688652	C	T	-0.3154	0.1133	6	0.0468	1.61e-11	12653	45.42
	rs6941485	G	A	0.2034	0.7247	6	0.0314	9.53e-11	12653	41.96
	rs6993775	T	G	0.2987	0.1849	8	0.0346	6.06e-18	12653	74.53
	rs7097397	A	G	-0.2385	0.3956	10	0.031	1.32e-14	12653	59.19
	rs7486387	A	G	-0.1886	0.1948	12	0.0314	1.98e-09	12653	36.08
	rs7650774	C	T	-0.1798	0.1551	3	0.0306	4.07e-09	12653	34.53
	rs9387400	A	C	-0.2967	0.4145	6	0.0536	3.14e-08	12653	30.64
Rheumatoid arthritis	rs10821944	T	G	-0.16094	0.64271	10	0.02609	6.92e-10	19190	38.0522
	rs10946216	C	T	-0.24297	0.51453	6	0.02598	8.53e-21	19190	87.4635
	rs114469043	G	A	-0.53792	0.07069	6	0.05846	3.52e-20	19190	84.6677
	rs11889341	T	C	0.15935	0.30022	2	0.02743	6.28e-09	19190	33.7484
	rs16870123	A	G	0.42781	0.27381	6	0.02981	1.01e-46	19190	205.958
	rs190669824	G	A	0.21535	0.2162	6	0.02974	4.47e-13	19190	52.4334
	rs2240339	T	C	-0.1833	0.5896	1	0.02557	7.69e-13	19190	51.3882
	rs2847266	T	C	-0.20953	0.51724	18	0.03301	2.17e-10	19190	40.2904
	rs62395279	T	C	0.6496	0.01487	6	0.09958	6.85e-11	19190	42.5547
	rs9494892	T	G	0.29808	0.06822	6	0.04647	1.41e-10	19190	41.1453
Ulcerative colitis	rs10465507	A	C	-0.799165	0.04973	1	0.139692	9.87006e-09	4853	32.7288
	rs10975003	C	T	0.323021	0.1889	9	0.0556579	6.07995e-09	4853	33.6828
	rs2274200	C	T	0.293384	0.2522	6	0.0520131	1.6e-08	4853	31.8161
	rs2647015	G	T	0.621166	0.2054	6	0.0524282	7.08925e-33	4853	140.374
	rs2844623	T	C	0.509173	0.2176	6	0.0523425	1.3499e-22	4853	94.6285
	rs79315643	G	A	-0.58572	0.09473	8	0.0962554	1.06001e-09	4853	37.028
Crohn's disease	rs10748783	A	C	-0.280698	0.5866	10	0.0429599	6.36063e-11	5409	42.6925
	rs16894919	T	G	-0.329049	0.1882	6	0.0569346	7.46002e-09	5409	33.4017
	rs2006996	C	T	0.524139	0.4996	9	0.0428427	1.7402e-34	5409	149.672
	rs224090	C	T	-0.247455	0.5199	10	0.0417369	3.02998e-09	5409	35.1522
	rs2975785	G	A	-0.245064	0.7296	2	0.0448444	4.62999e-08	5409	29.8636
	rs36110421	C	A	-0.518022	0.08954	6	0.0861304	1.81001e-09	5409	36.1729
	rs4366152	C	T	0.642073	0.601	9	0.0454612	2.52e-45	5409	199.474
	rs4713586	G	A	0.652552	0.1548	6	0.0496956	2.07014e-39	5409	172.423
	rs60689680	T	G	0.270963	0.4095	5	0.0418665	9.62055e-11	5409	41.8877
	rs6856616	C	T	0.267545	0.2203	4	0.0474982	1.75999e-08	5409	31.7278
	rs6930777	T	C	-0.964956	0.0484	6	0.132027	2.66993e-13	5409	53.4182
	rs79315643	G	A	-0.826374	0.09473	8	0.0889885	1.51985e-20	5409	86.2354
	rs9368758	A	G	0.235293	0.5315	6	0.0415098	1.43999e-08	5409	32.1304
Hyperthyroidism	rs1740715	T	C	0.313075	0.178535	10	0.0652753	1.62e-06	173650	23.0038
	rs2033101	T	C	0.260739	0.347617	8	0.0486007	8.1e-08	173650	28.7824
	rs2147658	A	G	-0.324274	0.165961	6	0.0620224	1.71e-07	173650	27.3355
	rs4733841	A	G	-0.225183	0.593747	8	0.0460664	1.02e-06	173650	23.8948
	rs73400959	A	G	-0.353971	0.181025	6	0.0602866	4.32e-09	173650	34.4742
	rs926169	T	G	0.252249	0.613772	2	0.0463514	5.27e-08	173650	29.6165
	rs9277348	C	T	0.369292	0.428627	6	0.0458147	7.59e-16	173650	64.9726
	rs9366775	A	G	0.370122	0.173641	6	0.0609948	1.29e-09	173650	36.8217
Hypothyroidism	rs10033924	A	G	0.243517	0.234235	4	0.0517026	2.48e-06	173770	22.1837
	rs11071649	G	A	-0.211497	0.338846	15	0.0451463	2.8e-06	173770	21.9464
	rs17020085	C	T	0.235653	0.27547	1	0.0480807	9.53e-07	173770	24.0217
	rs3132948	G	T	-0.219114	0.695468	6	0.046472	2.42e-06	173770	22.2309
	rs62115504	G	T	0.35641	0.0873692	19	0.0773922	4.12e-06	173770	21.2083
	rs9821479	C	T	0.314809	0.120959	3	0.0676971	3.32e-06	173770	21.6249
	rs9823284	T	C	0.50858	0.0590022	3	0.0942331	6.77e-08	173770	29.1281

## Sheet: Table S2
Table S2 Details of UVMR results.
European populations
id.exposure	exposure	method	nsnp	b	se	pval	lo_ci	up_ci	or	or_lci95	or_uci95
ebi-a-GCST003156	SLE	MR Egger	30	-0.00352934	0.0341423	0.918405	-0.0704483	0.0633896	0.996477	0.931976	1.06544
ebi-a-GCST003156		Weighted median	30	0.0109262	0.0208712	0.600622	-0.0299814	0.0518338	1.01099	0.970464	1.0532
ebi-a-GCST003156		Inverse variance weighted	30	0.0128922	0.0149842	0.389575	-0.0164768	0.0422612	1.01298	0.983658	1.04317
ebi-a-GCST003156		Simple mode	30	0.0266713	0.0321306	0.413268	-0.0363046	0.0896472	1.02703	0.964347	1.09379
ebi-a-GCST003156		Weighted mode	30	0.0103705	0.0238302	0.666651	-0.0363367	0.0570777	1.01042	0.964316	1.05874
ebi-a-GCST003156		BWMR	30	0.0136152	0.0163388	0.404674	-0.0184089	0.0456393	1.01371	0.98176	1.0467
ebi-a-GCST90018910	RA	MR Egger	11	-0.122281	0.140005	0.405144	-0.39669	0.152129	0.8849	0.672543	1.16431
ebi-a-GCST90018910		Weighted median	11	-0.0751927	0.0862146	0.383123	-0.244173	0.093788	0.927565	0.783352	1.09833
ebi-a-GCST90018910		Inverse variance weighted	11	0.0140118	0.0627285	0.823246	-0.108936	0.13696	1.01411	0.896788	1.14678
ebi-a-GCST90018910		Simple mode	11	-0.101005	0.154263	0.527393	-0.40336	0.201349	0.903928	0.668071	1.22305
ebi-a-GCST90018910		Weighted mode	11	-0.0888757	0.098413	0.387715	-0.281765	0.104014	0.914959	0.754451	1.10962
ebi-a-GCST90018910		BWMR	11	0.0150531	0.0640962	0.814324	-0.110575	0.140682	1.01517	0.895319	1.15106
ebi-a-GCST90018933	UC	MR Egger	9	-0.0503198	0.189791	0.798545	-0.422311	0.321671	0.950925	0.65553	1.37943
ebi-a-GCST90018933		Weighted median	9	0.0511701	0.0653213	0.433416	-0.0768597	0.1792	1.0525	0.92602	1.19626
ebi-a-GCST90018933		Inverse variance weighted	9	0.0690921	0.051286	0.177919	-0.0314285	0.169613	1.07153	0.96906	1.18485
ebi-a-GCST90018933		Simple mode	9	0.152777	0.102545	0.174592	-0.0482104	0.353765	1.16507	0.952933	1.42442
ebi-a-GCST90018933		Weighted mode	9	0.0327944	0.0932381	0.734128	-0.149952	0.215541	1.03334	0.860749	1.24053
ebi-a-GCST90018933		BWMR	9	0.0707106	0.052614	0.178964	-0.0324127	0.173834	1.07327	0.968107	1.18986
ieu-a-30	CD	MR Egger	36	0.00146496	0.0509559	0.977232	-0.0984086	0.101339	1.00147	0.906279	1.10665
ieu-a-30		Weighted median	36	0.000574866	0.0289217	0.984142	-0.0561116	0.0572613	1.00058	0.945434	1.05893
ieu-a-30		Inverse variance weighted	36	-0.00304549	0.0235726	0.897202	-0.0492478	0.0431569	0.996959	0.951945	1.0441
ieu-a-30		Simple mode	36	-0.0116109	0.0510644	0.821454	-0.111697	0.0884753	0.988456	0.894315	1.09251
ieu-a-30		Weighted mode	36	0.000192233	0.0297887	0.994888	-0.0581936	0.0585781	1.00019	0.943467	1.06033
ieu-a-30		BWMR	36	0.0134194	0.0194876	0.491068	-0.0247763	0.0516151	1.01351	0.975528	1.05297
ebi-a-GCST90018860	Hyperthyroidism	MR Egger	7	-0.134199	0.154507	0.424805	-0.437033	0.168634	0.874416	0.64595	1.18369
ebi-a-GCST90018860		Weighted median	7	-0.0416856	0.0534472	0.435426	-0.146442	0.0630709	0.959171	0.863776	1.0651
ebi-a-GCST90018860		Inverse variance weighted	7	-0.0322361	0.0440574	0.464362	-0.118589	0.0541165	0.968278	0.888173	1.05561
ebi-a-GCST90018860		Simple mode	7	0.0197902	0.0792621	0.811163	-0.135563	0.175144	1.01999	0.873224	1.19142
ebi-a-GCST90018860		Weighted mode	7	-0.0558585	0.0692229	0.450497	-0.191536	0.0798184	0.945673	0.82569	1.08309
ebi-a-GCST90018860		BWMR	7	-0.0322078	0.0447371	0.471564	-0.119892	0.0554768	0.968305	0.887016	1.05704
ebi-a-GCST90018862	Hypothyroidism	MR Egger	44	-0.196113	0.0815333	0.0206421	-0.355918	-0.0363072	0.82192	0.70053	0.964344
ebi-a-GCST90018862		Weighted median	44	-0.0798207	0.0558615	0.153032	-0.189309	0.0296678	0.923282	0.827531	1.03011
ebi-a-GCST90018862		Inverse variance weighted	44	-0.0147844	0.0387052	0.70248	-0.0906465	0.0610778	0.985324	0.91334	1.06298
ebi-a-GCST90018862		Simple mode	44	-0.0728028	0.0886738	0.416165	-0.246603	0.100998	0.929784	0.781451	1.10627
ebi-a-GCST90018862		Weighted mode	44	-0.0975325	0.0601363	0.112144	-0.2154	0.0203346	0.907073	0.806219	1.02054
ebi-a-GCST90018862		BWMR	44	-0.0149244	0.0402311	0.710662	-0.0937774	0.0639286	0.985186	0.910485	1.06602
East Asian populations
id.exposure	exposure	method	nsnp	b	se	pval	lo_ci	up_ci	or	or_lci95	or_uci95
ebi-a-GCST90011866	SLE	MR Egger	29	0.00829846	0.0622723	0.894975	-0.113755	0.130352	1.00833	0.892476	1.13923
ebi-a-GCST90011866		Weighted median	29	0.0526004	0.0297452	0.0769998	-0.00570022	0.110901	1.05401	0.994316	1.11728
ebi-a-GCST90011866		Inverse variance weighted	29	0.058539	0.0215163	0.0065148	0.016367	0.100711	1.06029	1.0165	1.10596
ebi-a-GCST90011866		Simple mode	29	0.0494143	0.0459672	0.291556	-0.0406814	0.13951	1.05066	0.960135	1.14971
ebi-a-GCST90011866		Weighted mode	29	0.0494143	0.0388397	0.213745	-0.0267115	0.12554	1.05066	0.973642	1.13376
ebi-a-GCST90011866		BWMR	29	0.0593299	0.0218871	0.00671352	0.0164313	0.102229	1.06113	1.01657	1.10764
bbj-a-72	RA	MR Egger	10	-0.0168286	0.118805	0.89086	-0.249687	0.216029	0.983312	0.779045	1.24114
bbj-a-72		Weighted median	10	0.050789	0.0558515	0.363161	-0.0586799	0.160258	1.0521	0.943009	1.17381
bbj-a-72		Inverse variance weighted	10	0.0180437	0.0443934	0.684411	-0.0689672	0.105055	1.01821	0.933357	1.11077
bbj-a-72		Simple mode	10	0.081821	0.0982351	0.426445	-0.11072	0.274362	1.08526	0.89519	1.31569
bbj-a-72		Weighted mode	10	0.0678052	0.0756527	0.39345	-0.080474	0.216084	1.07016	0.922679	1.24121
bbj-a-72		BWMR	10	0.00988897	0.046317	0.830932	-0.0808923	0.10067	1.00994	0.922293	1.10591
ieu-a-969	UC	MR Egger	6	0.0299627	0.128204	0.826683	-0.221316	0.281242	1.03042	0.801463	1.32477
ieu-a-969		Weighted median	6	0.0118206	0.0418885	0.777795	-0.0702808	0.093922	1.01189	0.932132	1.09847
ieu-a-969		Inverse variance weighted	6	0.0197661	0.035192	0.574345	-0.0492102	0.0887423	1.01996	0.951981	1.0928
ieu-a-969		Simple mode	6	0.0317543	0.0491713	0.54688	-0.0646214	0.12813	1.03226	0.937422	1.1367
ieu-a-969		Weighted mode	6	0.0143018	0.0408572	0.74057	-0.0657784	0.0943819	1.0144	0.936338	1.09898
ieu-a-969		BWMR	6	0.0196188	0.0355796	0.581356	-0.0501173	0.0893549	1.01981	0.951118	1.09347
ieu-a-11	CD	MR Egger	13	0.031458	0.0560476	0.585864	-0.0783952	0.141311	1.03196	0.924599	1.15178
ieu-a-11		Weighted median	13	-0.00422064	0.0293642	0.88571	-0.0617744	0.0533331	0.995788	0.940095	1.05478
ieu-a-11		Inverse variance weighted	13	0.0236033	0.0226769	0.297945	-0.0208435	0.06805	1.02388	0.979372	1.07042
ieu-a-11		Simple mode	13	0.0594898	0.0496498	0.253973	-0.0378238	0.156803	1.06129	0.962883	1.16977
ieu-a-11		Weighted mode	13	0.0120657	0.0434113	0.78579	-0.0730205	0.0971519	1.01214	0.929582	1.10203
ieu-a-11		BWMR	13	0.0236909	0.0214887	0.270252	-0.0184269	0.0658087	1.02397	0.981742	1.06802
ebi-a-GCST90018640	Hyperthyroidism	MR Egger	8	0.170222	0.232017	0.490818	-0.284532	0.624976	1.18557	0.752366	1.8682
ebi-a-GCST90018640		Weighted median	8	0.0126204	0.0472846	0.789544	-0.0800574	0.105298	1.0127	0.923063	1.11104
ebi-a-GCST90018640		Inverse variance weighted	8	0.0426452	0.0404341	0.291571	-0.0366057	0.121896	1.04357	0.964056	1.12964
ebi-a-GCST90018640		Simple mode	8	-0.0252378	0.0766662	0.751642	-0.175504	0.125028	0.975078	0.839034	1.13318
ebi-a-GCST90018640		Weighted mode	8	0.00659869	0.0726259	0.93015	-0.135748	0.148945	1.00662	0.873063	1.16061
ebi-a-GCST90018640		BWMR	8	0.0441125	0.0392402	0.260943	-0.0327984	0.121023	1.0451	0.967734	1.12865
ebi-a-GCST90018642	Hypothyroidism	MR Egger	7	-0.00590435	0.188529	0.976228	-0.375422	0.363613	0.994113	0.686999	1.43852
ebi-a-GCST90018642		Weighted median	7	0.0349362	0.0628246	0.578149	-0.0882	0.158072	1.03555	0.915578	1.17125
ebi-a-GCST90018642		Inverse variance weighted	7	0.0427902	0.0477004	0.369686	-0.0507026	0.136283	1.04372	0.950561	1.14601
ebi-a-GCST90018642		Simple mode	7	0.0436073	0.0918779	0.651838	-0.136473	0.223688	1.04457	0.87243	1.25068
ebi-a-GCST90018642		Weighted mode	7	0.0266226	0.0867957	0.769417	-0.143497	0.196742	1.02698	0.866323	1.21743
ebi-a-GCST90018642		BWMR	7	0.0453302	0.0502365	0.366878	-0.0531333	0.143794	1.04637	0.948254	1.15465
SLE, Systemic lupus erythematosus; RA, Rheumatoid arthritis; UC, Ulcerative colitis; CD, Crohn's disease；BWMR, Bayesian weighted Mendelian randomization

## Sheet: Table S3
Table S3 Details of MVMR1 results.
European populations
exposure	nsnp	b	se	pval	lo_ci	up_ci	or	or_lci95	or_uci95
SLE	29	0.0120774	0.0162664	0.457798	-0.0198047	0.0439596	1.01215	0.98039	1.04494
RA	9	0.0116569	0.0654125	0.858561	-0.116552	0.139865	1.01173	0.889984	1.15012
UC	9	0.0115665	0.0715577	0.87159	-0.128687	0.15182	1.01163	0.87925	1.16395
CD	35	-0.00383488	0.0325082	0.906094	-0.067551	0.0598813	0.996172	0.93468	1.06171
Hyperthyroidism	6	-0.070828	0.0482003	0.14171	-0.165301	0.0236446	0.931622	0.847639	1.02393
Hypothyroidism	43	0.0321298	0.0472679	0.49667	-0.0605152	0.124775	1.03265	0.941279	1.13289
East Asian populations
SLE	28	0.0541861	0.0222392	0.0148297	0.0105972	0.097775	1.05568	1.01065	1.10271
RA	9	-0.00318197	0.0423781	0.940147	-0.086243	0.0798791	0.996823	0.917371	1.08316
UC	4	-0.0276568	0.0420464	0.510687	-0.110068	0.0547542	0.972722	0.895774	1.05628
CD	13	0.0237382	0.0216081	0.271953	-0.0186137	0.0660901	1.02402	0.981558	1.06832
Hyperthyroidism	3	0.0277529	0.0411067	0.499585	-0.0528162	0.108322	1.02814	0.948554	1.11441
Hypothyroidism	0	0.0394225	0.0555688	0.478054	-0.0694923	0.148337	1.04021	0.932867	1.1599
SLE, Systemic lupus erythematosus; RA, Rheumatoid arthritis; UC, Ulcerative colitis; CD, Crohn's disease

## Sheet: Table S4
Table S4 Details of MVMR2 results.
European populations
exposure	nsnp	b	se	pval	lo_ci	up_ci	or	or_lci95	or_uci95
SLE	8	0.0204539	0.0253469	0.41969	-0.029226	0.0701337	1.02066	0.971197	1.07265
Smoking intensity (cotinine levels/cigarettes per day)	0	0.225459	0.0920142	0.0142752	0.0451112	0.405807	1.2529	1.04614	1.50051
Systolic blood pressure	215	0.860061	0.108465	2.20226e-15	0.64747	1.07265	2.36331	1.9107	2.92312
Alcohol drinker status: Current	0	-6.22864	2.50731	0.0129847	-11.143	-1.31431	0.00197213	1.44767e-05	0.26866
RA	7	0.0226039	0.0687003	0.742139	-0.112049	0.157257	1.02286	0.894001	1.1703
Smoking intensity (cotinine levels/cigarettes per day)	0	0.221796	0.0919306	0.0158374	0.0416115	0.401979	1.24832	1.04249	1.49478
Systolic blood pressure	227	0.860535	0.106308	5.73971e-16	0.652171	1.0689	2.36443	1.9197	2.91217
Alcohol drinker status: Current	0	-5.74355	2.49732	0.021455	-10.6383	-0.848791	0.00320339	2.39797e-05	0.427932
UC	6	0.0364911	0.0540168	0.499325	-0.0693817	0.142364	1.03717	0.93297	1.153
Smoking intensity (cotinine levels/cigarettes per day)	0	0.266497	0.0787748	0.000716937	0.112098	0.420895	1.30538	1.11862	1.52332
Systolic blood pressure	236	0.879712	0.104417	3.60869e-17	0.675054	1.08437	2.4102	1.96414	2.95757
Alcohol drinker status: Current	0	-5.68104	2.18069	0.00918325	-9.9552	-1.40689	0.00341	4.74802e-05	0.244905
CD	11	-0.0190308	0.0279431	0.495838	-0.0737993	0.0357378	0.981149	0.928858	1.03638
Smoking intensity (cotinine levels/cigarettes per day)	0	0.259833	0.0915641	0.00454369	0.0803677	0.439299	1.29671	1.08369	1.55162
Systolic blood pressure	227	0.884335	0.107784	2.31246e-16	0.673077	1.09559	2.42137	1.96026	2.99095
Alcohol drinker status: Current	0	-5.47433	2.4815	0.0273803	-10.3381	-0.610582	0.00419303	3.23764e-05	0.543035
Hyperthyroidism	2	-0.03396	0.0566544	0.548891	-0.145003	0.0770827	0.96661	0.86502	1.08013
Smoking intensity (cotinine levels/cigarettes per day)	0	0.218051	0.0900855	0.0154996	0.0414835	0.394619	1.24365	1.04236	1.48382
Systolic blood pressure	233	0.883818	0.105659	6.02246e-17	0.676726	1.09091	2.42012	1.96743	2.97698
Alcohol drinker status: Current	0	-6.0405	2.50275	0.0157982	-10.9459	-1.13511	0.00238037	1.76303e-05	0.321387
Hypothyroidism	14	-0.0828491	0.0522532	0.112846	-0.185265	0.0195672	0.92049	0.830884	1.01976
Smoking intensity (cotinine levels/cigarettes per day)	0	0.176697	0.0888157	0.0466485	0.00261808	0.350776	1.19327	1.00262	1.42017
Systolic blood pressure	219	0.867568	0.106908	4.85446e-16	0.658028	1.07711	2.38111	1.93098	2.93617
Alcohol drinker status: Current	0	-6.20785	2.54035	0.0145375	-11.1869	-1.22877	0.00201357	1.38541e-05	0.292654
East Asian populations
SLE	26	0.0530538	0.0269499	0.0489977	0.000232078	0.105876	1.05449	1.00023	1.11168
Cigarettes per day	3	-0.122545	0.541065	0.820822	-1.18303	0.937944	0.884666	0.306348	2.55472
Systolic blood pressure	25	1.8632	0.268736	4.11443e-12	1.33647	2.38992	6.4443	3.8056	10.9126
Alcohol drinker status	2	0.0738536	0.047326	0.118635	-0.0189053	0.166613	1.07665	0.981272	1.1813
RA	7	0.0704075	0.059261	0.234797	-0.0457439	0.186559	1.07295	0.955287	1.2051
Cigarettes per day	3	0.151307	0.691688	0.826845	-1.2044	1.50702	1.16335	0.299871	4.51324
Systolic blood pressure	27	1.85779	0.29799	4.53476e-10	1.27373	2.44185	6.40955	3.57416	11.4943
Alcohol drinker status	2	0.0499204	0.0625526	0.424838	-0.0726826	0.172523	1.05119	0.929896	1.1883
UC	5	0.00967965	0.0601138	0.872076	-0.108143	0.127503	1.00973	0.897499	1.13599
Cigarettes per day	1	-0.654212	2.58476	0.800188	-5.72034	4.41192	0.519851	0.00327859	82.4275
Systolic blood pressure	2	-0.0374602	1.60478	0.981377	-3.18284	3.10792	0.963233	0.0414679	22.3744
Alcohol drinker status	1	-0.0454271	0.143982	0.752378	-0.327633	0.236778	0.955589	0.720628	1.26716
CD	12	0.0211383	0.0267444	0.429306	-0.0312808	0.0735574	1.02136	0.969203	1.07633
Cigarettes per day	1	-1.55688	1.67959	0.353959	-4.84888	1.73512	0.210794	0.00783718	5.66963
Systolic blood pressure	2	0.156762	1.20167	0.896208	-2.19852	2.51204	1.16972	0.110968	12.3301
Alcohol drinker status	1	0.055162	0.0770232	0.473884	-0.0958035	0.206128	1.05671	0.908643	1.22891
Hyperthyroidism	3	0.0366578	0.0452278	0.417644	-0.0519887	0.125304	1.03734	0.94934	1.13349
Cigarettes per day	3	-0.110918	0.417321	0.790404	-0.928867	0.707031	0.895012	0.395001	2.02796
Systolic blood pressure	27	1.40924	0.232272	1.30174e-09	0.953983	1.86449	4.09283	2.59603	6.45264
Alcohol drinker status	2	0.0330385	0.0364542	0.364775	-0.0384117	0.104489	1.03359	0.962317	1.11014
Hypothyroidism	0	0.0291877	0.072289	0.686386	-0.112499	0.170874	1.02962	0.893598	1.18634
Cigarettes per day	3	-0.112375	0.415642	0.786879	-0.927034	0.702284	0.893709	0.395726	2.01836
Systolic blood pressure	28	1.35076	0.230227	4.43541e-09	0.899514	1.802	3.86035	2.45841	6.06177
Alcohol drinker status	2	0.0233394	0.0376953	0.535811	-0.0505434	0.0972222	1.02361	0.950713	1.10211
SLE, Systemic lupus erythematosus; RA, Rheumatoid arthritis; UC, Ulcerative colitis; CD, Crohn's disease

## Sheet: Table S5
Table S5 Results of MR-PRESSO, heterogeneity analysis and pleiotropy analysis
European populations MR-PRESSO
Exposure	outcome	egger_intercept	se	pval	method	Q	Q_df	Q_pval		MR Analysis Causal Estimate	Causal Estimate	Sd	T-stat	P-value	Global Test P-value
SLE	IA	0.0224725	0.0413867	0.624883	MR Egger	3.72124	3	0.293182		RAW	0.0267107	0.0388761	0.687072	0.5298	0.42
					Inverse variance weighted	4.08695	4	0.394366
RA		0.0191862	0.0176199	0.304497	MR Egger	6.0658	9	0.733315		RAW	0.0140118	0.0534169	0.26231	0.798407	0.639
					Inverse variance weighted	7.2515	10	0.701508
UC		0.0184365	0.0282126	0.534312	MR Egger	5.09459	7	0.648421		RAW	0.0690921	0.0426077	1.62159	0.14355	0.706
					Inverse variance weighted	5.52164	8	0.700642
CD		-0.00112445	0.0112175	0.920742	MR Egger	59.6737	34	0.00419904		RAW	-0.00304549	0.0235726	-0.129196	0.897942	0.007
					Inverse variance weighted	59.6914	34	0.0057549		Outlier-corrected	0.0134399	0.0187594	0.716436	0.478615
Hyperthyroidism		0.0133672	0.0185349	0.477758	MR Egger	1.3176	5	0.93311		RAW	-0.0322361	0.0240752	-1.33897	0.229075	0.943
					Inverse variance weighted	1.79165	6	0.937829
Hypothyroidism		0.0205158	0.00824536	0.0168924	MR Egger	44.5415	42	0.365288		RAW	-0.0147844	0.0387052	-0.381974	0.704362	0.194
					Inverse variance weighted	51.1071	43	0.185254
East Asian populations MR-PRESSO
SLE	IA	0.0148242	0.0172427	0.397503	MR Egger	19.8878	27	0.83543		RAW	0.058539	0.0184674	3.16985	0.00367467	0.855
					Inverse variance weighted	20.627	28	0.84055
RA		0.00989149	0.0309755	0.757653	MR Egger	11.7646	8	0.16202		RAW	0.0180437	0.0443933	0.406452	0.693906	0.244
					Inverse variance weighted	11.9146	9	0.218169
UC		-0.00495773	0.0596017	0.937704	MR Egger	4.55223	4	0.336399		RAW	0.0197661	0.0336083	0.588131	0.582004	0.582
					Inverse variance weighted	4.56011	5	0.471882
CD		-0.00358798	0.0232091	0.879942	MR Egger	14.1593	11	0.224306		RAW	0.0236033	0.0226769	1.04085	0.318463	0.281
					Inverse variance weighted	14.19	12	0.288739
Hyperthyroidism		-0.0396495	0.0708841	0.596164	MR Egger	8.85446	6	0.18193		RAW	0.0426452	0.0404341	1.05468	0.326607	0.261
					Inverse variance weighted	9.31619	7	0.230745
Hypothyroidism		0.0136967	0.0510103	0.799034	MR Egger	5.83425	5	0.322683		RAW	0.0427902	0.0473748	0.903227	0.401212	0.488
					Inverse variance weighted	5.91837	6	0.432396
SLE, Systemic lupus erythematosus; RA, Rheumatoid arthritis; UC, Ulcerative colitis; CD, Crohn's disease

## Sheet: Table S6
Table S6 Details of instrumental variables in reverse MR.
European populations
Outcome	SNP	effect_allele.exposure	other_allele.exposure	beta.exposure	se.exposure	pval.exposure	F
SLE	rs10519203	A	G	-0.1203	0.0198	1.293e-09	36.9148
	rs11646044	T	G	-0.149	0.0227	5.209e-11	43.0845
	rs11661542	A	C	-0.1659	0.0205	5.735e-16	65.4915
	rs12310399	T	C	-0.1383	0.0198	3.252e-12	48.7881
	rs1537373	T	G	-0.1864	0.0192	2.595e-22	94.2517
	rs3742321	T	C	-0.1475	0.0223	4.103e-11	43.7496
	rs39713	T	C	0.1823	0.0332	4.101e-08	30.1507
	rs4705938	T	C	0.1198	0.0189	2.545e-10	40.1782
	rs55965782	T	C	0.2644	0.0308	9.032e-18	73.6922
	rs6997005	A	G	0.1489	0.0193	1.259e-14	59.5216
	rs72841270	T	G	0.1735	0.0304	1.112e-08	32.5725
	rs79780963	T	C	-0.2254	0.0389	6.817e-09	33.5744
RA	rs10519203	A	G	-0.1203	0.0198	1.293e-09	36.9148
	rs11646044	T	G	-0.149	0.0227	5.209e-11	43.0845
	rs11661542	A	C	-0.1659	0.0205	5.735e-16	65.4915
	rs12310399	T	C	-0.1383	0.0198	3.252e-12	48.7881
	rs1537373	T	G	-0.1864	0.0192	2.595e-22	94.2517
	rs3742321	T	C	-0.1475	0.0223	4.103e-11	43.7496
	rs39713	T	C	0.1823	0.0332	4.101e-08	30.1507
	rs4705938	T	C	0.1198	0.0189	2.545e-10	40.1782
	rs55965782	T	C	0.2644	0.0308	9.032e-18	73.6922
	rs6997005	A	G	0.1489	0.0193	1.259e-14	59.5216
	rs72841270	T	G	0.1735	0.0304	1.112e-08	32.5725
	rs79780963	T	C	-0.2254	0.0389	6.817e-09	33.5744
UC	rs10519203	A	G	-0.1203	0.0198	1.293e-09	36.9148
	rs11646044	T	G	-0.149	0.0227	5.209e-11	43.0845
	rs11661542	A	C	-0.1659	0.0205	5.735e-16	65.4915
	rs12310399	T	C	-0.1383	0.0198	3.252e-12	48.7881
	rs1537373	T	G	-0.1864	0.0192	2.595e-22	94.2517
	rs3742321	T	C	-0.1475	0.0223	4.103e-11	43.7496
	rs39713	T	C	0.1823	0.0332	4.101e-08	30.1507
	rs4705938	T	C	0.1198	0.0189	2.545e-10	40.1782
	rs55965782	T	C	0.2644	0.0308	9.032e-18	73.6922
	rs6997005	A	G	0.1489	0.0193	1.259e-14	59.5216
	rs72841270	T	G	0.1735	0.0304	1.112e-08	32.5725
	rs79780963	T	C	-0.2254	0.0389	6.817e-09	33.5744
CD	rs10519203	A	G	-0.1203	0.0198	1.293e-09	36.9148
	rs11646044	T	G	-0.149	0.0227	5.209e-11	43.0845
	rs11661542	A	C	-0.1659	0.0205	5.735e-16	65.4915
	rs12310399	T	C	-0.1383	0.0198	3.252e-12	48.7881
	rs1537373	T	G	-0.1864	0.0192	2.595e-22	94.2517
	rs3742321	T	C	-0.1475	0.0223	4.103e-11	43.7496
	rs39713	T	C	0.1823	0.0332	4.101e-08	30.1507
	rs4705938	T	C	0.1198	0.0189	2.545e-10	40.1782
	rs55965782	T	C	0.2644	0.0308	9.032e-18	73.6922
	rs6997005	A	G	0.1489	0.0193	1.259e-14	59.5216
	rs72841270	T	G	0.1735	0.0304	1.112e-08	32.5725
	rs79780963	T	C	-0.2254	0.0389	6.817e-09	33.5744
Hyperthyroidism	rs10519203	A	G	-0.1203	0.0198	1.293e-09	36.9148
	rs11646044	T	G	-0.149	0.0227	5.209e-11	43.0845
	rs11661542	A	C	-0.1659	0.0205	5.735e-16	65.4915
	rs12310399	T	C	-0.1383	0.0198	3.252e-12	48.7881
	rs1537373	T	G	-0.1864	0.0192	2.595e-22	94.2517
	rs3742321	T	C	-0.1475	0.0223	4.103e-11	43.7496
	rs39713	T	C	0.1823	0.0332	4.101e-08	30.1507
	rs4705938	T	C	0.1198	0.0189	2.545e-10	40.1782
	rs55965782	T	C	0.2644	0.0308	9.032e-18	73.6922
	rs6997005	A	G	0.1489	0.0193	1.259e-14	59.5216
	rs72841270	T	G	0.1735	0.0304	1.112e-08	32.5725
	rs79780963	T	C	-0.2254	0.0389	6.817e-09	33.5744
Hypothyroidism	rs10519203	A	G	-0.1203	0.0198	1.293e-09	36.9148
	rs11646044	T	G	-0.149	0.0227	5.209e-11	43.0845
	rs11661542	A	C	-0.1659	0.0205	5.735e-16	65.4915
	rs12310399	T	C	-0.1383	0.0198	3.252e-12	48.7881
	rs1537373	T	G	-0.1864	0.0192	2.595e-22	94.2517
	rs3742321	T	C	-0.1475	0.0223	4.103e-11	43.7496
	rs39713	T	C	0.1823	0.0332	4.101e-08	30.1507
	rs4705938	T	C	0.1198	0.0189	2.545e-10	40.1782
	rs55965782	T	C	0.2644	0.0308	9.032e-18	73.6922
	rs6997005	A	G	0.1489	0.0193	1.259e-14	59.5216
	rs72841270	T	G	0.1735	0.0304	1.112e-08	32.5725
	rs79780963	T	C	-0.2254	0.0389	6.817e-09	33.5744
East Asian populations
SLE	rs10841435	T	C	-0.1266	0.0252	4.9e-07	25.2387
	rs2681492	T	C	0.1336	0.0261	3.19e-07	26.2019
	rs380220	A	G	-0.1431	0.0308	3.29e-06	21.5863
	rs4672054	A	C	0.1817	0.0381	1.84e-06	22.7436
	rs4977574	A	G	-0.1692	0.0276	8.81e-10	37.5822
	rs7117710	A	G	0.1673	0.0354	2.21e-06	22.335
	rs732998	T	C	0.1516	0.0285	1.04e-07	28.2949
	rs73386631	T	C	0.2826	0.0385	2.01e-13	53.8794
	rs73855814	T	G	-0.1829	0.0278	4.52e-11	43.285
	rs9506820	T	C	-0.13	0.0264	8.27e-07	24.2482
RA	rs10841435	T	C	-0.1266	0.0252	4.9e-07	25.2387
	rs2681492	T	C	0.1336	0.0261	3.19e-07	26.2019
	rs380220	A	G	-0.1431	0.0308	3.29e-06	21.5863
	rs4672054	A	C	0.1817	0.0381	1.84e-06	22.7436
	rs4977574	A	G	-0.1692	0.0276	8.81e-10	37.5822
	rs7117710	A	G	0.1673	0.0354	2.21e-06	22.335
	rs732998	T	C	0.1516	0.0285	1.04e-07	28.2949
	rs73386631	T	C	0.2826	0.0385	2.01e-13	53.8794
	rs73855814	T	G	-0.1829	0.0278	4.52e-11	43.285
	rs78838998	T	G	0.1395	0.0296	2.43e-06	22.2108
	rs9506820	T	C	-0.13	0.0264	8.27e-07	24.2482
UC	rs2681492	T	C	0.1336	0.0261	3.19e-07	26.2019
	rs4977574	A	G	-0.1692	0.0276	8.81e-10	37.5822
	rs732998	T	C	0.1516	0.0285	1.04e-07	28.2949
	rs9506820	T	C	-0.13	0.0264	8.27e-07	24.2482
CD	rs2681492	T	C	0.1336	0.0261	3.19e-07	26.2019
	rs4977574	A	G	-0.1692	0.0276	8.81e-10	37.5822
	rs732998	T	C	0.1516	0.0285	1.04e-07	28.2949
	rs9506820	T	C	-0.13	0.0264	8.27e-07	24.2482
Hyperthyroidism	rs10841435	T	C	-0.1266	0.0252	4.9e-07	25.2387
	rs2681492	T	C	0.1336	0.0261	3.19e-07	26.2019
	rs380220	A	G	-0.1431	0.0308	3.29e-06	21.5863
	rs4672054	A	C	0.1817	0.0381	1.84e-06	22.7436
	rs4977574	A	G	-0.1692	0.0276	8.81e-10	37.5822
	rs7117710	A	G	0.1673	0.0354	2.21e-06	22.335
	rs732998	T	C	0.1516	0.0285	1.04e-07	28.2949
	rs73386631	T	C	0.2826	0.0385	2.01e-13	53.8794
	rs73855814	T	G	-0.1829	0.0278	4.52e-11	43.285
	rs78838998	T	G	0.1395	0.0296	2.43e-06	22.2108
	rs9506820	T	C	-0.13	0.0264	8.27e-07	24.2482
Hypothyroidism	rs10841435	T	C	-0.1266	0.0252	4.9e-07	25.2387
	rs2681492	T	C	0.1336	0.0261	3.19e-07	26.2019
	rs380220	A	G	-0.1431	0.0308	3.29e-06	21.5863
	rs4672054	A	C	0.1817	0.0381	1.84e-06	22.7436
	rs4977574	A	G	-0.1692	0.0276	8.81e-10	37.5822
	rs7117710	A	G	0.1673	0.0354	2.21e-06	22.335
	rs732998	T	C	0.1516	0.0285	1.04e-07	28.2949
	rs73386631	T	C	0.2826	0.0385	2.01e-13	53.8794
	rs73855814	T	G	-0.1829	0.0278	4.52e-11	43.285
	rs78838998	T	G	0.1395	0.0296	2.43e-06	22.2108
	rs9506820	T	C	-0.13	0.0264	8.27e-07	24.2482
SLE, Systemic lupus erythematosus; RA, Rheumatoid arthritis; UC, Ulcerative colitis; CD, Crohn's disease

## Sheet: Table S7
Table S7 Details of reverse MR results.
European populations
id.outcome		method	nsnp	b	se	pval	lo_ci	up_ci	or	or_lci95	or_uci95
ebi-a-GCST003156	SLE	MR Egger	12	0.00384439	0.422203	0.992914	-0.823673	0.831362	1.00385	0.438817	2.29644
ebi-a-GCST003156		Weighted median	12	-0.213898	0.0912137	0.0190262	-0.392677	-0.0351189	0.807431	0.675247	0.965491
ebi-a-GCST003156		Inverse variance weighted	12	-0.132476	0.0859772	0.123359	-0.300991	0.0360393	0.875924	0.740084	1.0367
ebi-a-GCST003156		Simple mode	12	-0.272148	0.148515	0.0940677	-0.563239	0.0189421	0.761741	0.569362	1.01912
ebi-a-GCST003156		Weighted mode	12	-0.272148	0.172451	0.142843	-0.610153	0.0658562	0.761741	0.543268	1.06807
ebi-a-GCST90018910	RA	MR Egger	12	-0.125948	0.151158	0.424172	-0.422217	0.170321	0.88166	0.655591	1.18569
ebi-a-GCST90018910		Weighted median	12	0.0489999	0.0382362	0.200016	-0.025943	0.123943	1.05022	0.974391	1.13195
ebi-a-GCST90018910		Inverse variance weighted	12	0.0546032	0.0334933	0.103044	-0.0110437	0.12025	1.05612	0.989017	1.12778
ebi-a-GCST90018910		Simple mode	12	0.0691486	0.0644175	0.306056	-0.0571098	0.195407	1.0716	0.94449	1.21581
ebi-a-GCST90018910		Weighted mode	12	0.0287959	0.0579048	0.62877	-0.0846975	0.142289	1.02921	0.91879	1.15291
ebi-a-GCST90018933	UC	MR Egger	12	0.276825	0.275645	0.338924	-0.263438	0.817088	1.31894	0.768405	2.2639
ebi-a-GCST90018933		Weighted median	12	0.0749071	0.0529237	0.156957	-0.0288233	0.178638	1.07778	0.971588	1.19559
ebi-a-GCST90018933		Inverse variance weighted	12	0.0512426	0.0550868	0.35226	-0.0567276	0.159213	1.05258	0.944851	1.17259
ebi-a-GCST90018933		Simple mode	12	0.0342352	0.0733694	0.649882	-0.109569	0.178039	1.03483	0.89622	1.19487
ebi-a-GCST90018933		Weighted mode	12	0.0834082	0.0730316	0.27767	-0.0597337	0.22655	1.08699	0.942015	1.25427
ieu-a-30	CD	MR Egger	12	0.820119	0.532805	0.154765	-0.224179	1.86442	2.27077	0.799172	6.45217
ieu-a-30		Weighted median	12	0.101838	0.0636623	0.109675	-0.0229405	0.226616	1.1072	0.977321	1.25435
ieu-a-30		Inverse variance weighted	12	0.00994133	0.123404	0.935793	-0.231931	0.251814	1.00999	0.793001	1.28636
ieu-a-30		Simple mode	12	0.0919773	0.088073	0.31874	-0.0806458	0.2646	1.09634	0.92252	1.30291
ieu-a-30		Weighted mode	12	0.0963697	0.0825429	0.267688	-0.0654144	0.258154	1.10117	0.936679	1.29454
ebi-a-GCST90018860	Hyperthyroidism	MR Egger	12	0.133352	0.212178	0.543768	-0.282516	0.54922	1.14265	0.753885	1.7319
ebi-a-GCST90018860		Weighted median	12	0.0178941	0.0597663	0.764634	-0.0992478	0.135036	1.01806	0.905518	1.14458
ebi-a-GCST90018860		Inverse variance weighted	12	0.0266572	0.0445004	0.54915	-0.0605635	0.113878	1.02702	0.941234	1.12062
ebi-a-GCST90018860		Simple mode	12	-0.00906514	0.103898	0.932041	-0.212706	0.194576	0.990976	0.808394	1.2148
ebi-a-GCST90018860		Weighted mode	12	-0.0148511	0.0928723	0.875852	-0.196881	0.167179	0.985259	0.821289	1.18197
ebi-a-GCST90018862	Hypothyroidism	MR Egger	12	0.0929902	0.127499	0.482528	-0.156909	0.342889	1.09745	0.854782	1.40901
ebi-a-GCST90018862		Weighted median	12	-0.0076685	0.0321719	0.811602	-0.0707255	0.0553885	0.992361	0.931718	1.05695
ebi-a-GCST90018862		Inverse variance weighted	12	-0.0299103	0.0261038	0.251869	-0.0810738	0.0212531	0.970533	0.922126	1.02148
ebi-a-GCST90018862		Simple mode	12	-0.0204158	0.0624839	0.749999	-0.142884	0.102053	0.979791	0.866854	1.10744
ebi-a-GCST90018862		Weighted mode	12	0.0301391	0.0520475	0.574209	-0.0718739	0.132152	1.0306	0.930648	1.14128
East Asian populations
ebi-a-GCST90011866	SLE	MR Egger	10	-0.329346	0.268781	0.2553	-0.856157	0.197466	0.719394	0.424791	1.21831
ebi-a-GCST90011866		Weighted median	10	0.068196	0.0938817	0.467591	-0.115812	0.252204	1.07058	0.890643	1.28686
ebi-a-GCST90011866		Inverse variance weighted	10	0.0191001	0.0662777	0.773207	-0.110804	0.149004	1.01928	0.895114	1.16068
ebi-a-GCST90011866		Simple mode	10	0.143407	0.160299	0.394283	-0.170778	0.457593	1.1542	0.843008	1.58027
ebi-a-GCST90011866		Weighted mode	10	0.116371	0.163664	0.495076	-0.204411	0.437152	1.12341	0.815128	1.54829
bbj-a-72	RA	MR Egger	11	-0.116445	0.250131	0.652608	-0.606702	0.373812	0.890079	0.545146	1.45326
bbj-a-72		Weighted median	11	0.113924	0.0740118	0.123738	-0.0311388	0.258987	1.12067	0.969341	1.29562
bbj-a-72		Inverse variance weighted	11	0.096353	0.0540293	0.0745301	-0.00954452	0.20225	1.10115	0.990501	1.22415
bbj-a-72		Simple mode	11	0.150153	0.11971	0.238256	-0.0844787	0.384786	1.16201	0.918991	1.4693
bbj-a-72		Weighted mode	11	0.121257	0.108549	0.290083	-0.0914987	0.334012	1.12891	0.912563	1.39656
ieu-a-969	UC	MR Egger	4	1.72946	1.58998	0.390334	-1.38689	4.84581	5.63762	0.249851	127.207
ieu-a-969		Weighted median	4	0.19422	0.205748	0.345184	-0.209046	0.597487	1.21436	0.811358	1.81754
ieu-a-969		Inverse variance weighted	4	0.19101	0.174097	0.272576	-0.150219	0.532239	1.21047	0.860519	1.70274
ieu-a-969		Simple mode	4	-0.00728397	0.287673	0.98139	-0.571122	0.556554	0.992742	0.564891	1.74465
ieu-a-969		Weighted mode	4	0.315117	0.278984	0.340835	-0.231693	0.861926	1.37042	0.79319	2.36772
ieu-a-11	CD	MR Egger	4	-0.0905618	1.38463	0.953801	-2.80443	2.62331	0.913418	0.0605411	13.7812
ieu-a-11		Weighted median	4	-0.0334595	0.186833	0.857869	-0.399653	0.332734	0.967094	0.670553	1.39478
ieu-a-11		Inverse variance weighted	4	-0.0216996	0.151233	0.885908	-0.318116	0.274717	0.978534	0.727518	1.31616
ieu-a-11		Simple mode	4	-0.0867807	0.229326	0.730312	-0.536259	0.362698	0.916878	0.584932	1.4372
ieu-a-11		Weighted mode	4	-0.0473703	0.214751	0.839577	-0.468283	0.373542	0.953734	0.626076	1.45287
ebi-a-GCST90018640	Hyperthyroidism	MR Egger	11	-0.56751	0.446038	0.235141	-1.44174	0.306723	0.566935	0.236515	1.35897
ebi-a-GCST90018640		Weighted median	11	-0.0934156	0.13284	0.481919	-0.353782	0.166951	0.910815	0.702028	1.1817
ebi-a-GCST90018640		Inverse variance weighted	11	-0.0475035	0.095597	0.61925	-0.234874	0.139867	0.953607	0.790671	1.15012
ebi-a-GCST90018640		Simple mode	11	-0.0560497	0.197417	0.782267	-0.442986	0.330887	0.945492	0.642116	1.3922
ebi-a-GCST90018640		Weighted mode	11	-0.0687178	0.171935	0.697801	-0.405711	0.268276	0.93359	0.666503	1.30771
ebi-a-GCST90018642	Hypothyroidism	MR Egger	11	-0.151448	0.529457	0.781319	-1.18918	0.886287	0.859462	0.30447	2.42611
ebi-a-GCST90018642		Weighted median	11	-0.18484	0.135297	0.171884	-0.450023	0.0803431	0.831238	0.637614	1.08366
ebi-a-GCST90018642		Inverse variance weighted	11	-0.148071	0.107685	0.169122	-0.359134	0.0629928	0.86237	0.698281	1.06502
ebi-a-GCST90018642		Simple mode	11	-0.419554	0.259727	0.137305	-0.928619	0.0895109	0.65734	0.395099	1.09364
ebi-a-GCST90018642		Weighted mode	11	-0.348695	0.242893	0.181651	-0.824766	0.127375	0.705608	0.438338	1.13584
SLE, Systemic lupus erythematosus; RA, Rheumatoid arthritis; UC, Ulcerative colitis; CD, Crohn's disease

## Sheet: Table S8
Table S8 Reverse MR results of MR-PRESSO, heterogeneity analysis, and pleiotropy analysis.
European populations MR-PRESSO
Exposure	outcome	egger_intercept	se	pval	method	Q	Q_df	Q_pval		MR Analysis Causal Estimate	Causal Estimate	Sd	T-stat	P-value	Global Test P-value
IA	SLE	-0.0226052	0.0684136	0.747901	MR Egger	23.5282	10	0.00895605		RAW	-0.132476	0.0859772	-1.54083	0.151618	0.011
					Inverse variance weighted	23.7851	11	0.0136702		Outlier-corrected	NA	NA	NA	NA
	RA	0.0204562	0.0125522	0.118077	MR Egger	20.2192	21	0.507416		RAW	0.0546032	0.0334933	1.63027	0.131318	0.098
					Inverse variance weighted	22.8751	22	0.408811		Outlier-corrected	NA	NA	NA	NA
	UC	-0.0370813	0.0443705	0.422831	MR Egger	19.2581	10	0.0371045		RAW	0.0512426	0.0550868	0.930215	0.372224	0.046
					Inverse variance weighted	20.6031	11	0.0377238		Outlier-corrected	0.091666	0.0259275	3.53547	0.00539732	0.399
	CD	-0.227926	0.234143	0.433006	MR Egger	62.144	10	1.42079e-09		RAW	0.00994133	0.123404	0.080559	0.93724	<0.001
					Inverse variance weighted	77.2292	11	5.05432e-12		Outlier-corrected	0.109655	0.0370211	2.96197	0.0142402	0.577
	Hyperthyroidism	-0.0178831	0.034772	0.61822	MR Egger	9.29124	10	0.504705		RAW	0.0266572	0.0414762	0.642711	0.533579	0.588
					Inverse variance weighted	9.55573	11	0.570735		Outlier-corrected	NA	NA	NA	NA
	Hypothyroidism	-0.0202471	0.0205586	0.347926	MR Egger	16.0706	10	0.0976296		RAW	-0.0299103	0.0261038	-1.14582	0.276185	0.085
					Inverse variance weighted	17.6293	11	0.09059		Outlier-corrected	NA	NA	NA	NA
East Asian populations MR-PRESSO
IA	SLE	0.0587832	0.0439926	0.218239	MR Egger	7.53573	8	0.480082		RAW	0.0191001	0.0662777	0.288183	0.779733	0.399
					Inverse variance weighted	9.32118	9	0.40817		Outlier-corrected	NA	NA	NA	NA
	RA	0.0349026	0.0400573	0.406224	MR Egger	7.36309	9	0.599372		RAW	0.096353	0.0486932	1.97877	0.0760273	0.623
					Inverse variance weighted	8.12228	10	0.616894		Outlier-corrected	NA	NA	NA	NA
	UC	-0.227926	0.234143	0.433006	MR Egger	0.564545	2	0.754068		RAW	0.19101	0.123602	1.54536	0.219974	0.734
					Inverse variance weighted	1.51215	3	0.67947		Outlier-corrected	NA	NA	NA	NA
	CD	0.0101962	0.203791	0.964644	MR Egger	0.675915	2	0.713225		RAW	-0.0216996	0.0719176	-0.301729	0.782566	0.894
					Inverse variance weighted	0.678419	3	0.878268		Outlier-corrected	NA	NA	NA	NA
	Hyperthyroidism	0.0853893	0.071541	0.263157	MR Egger	7.97825	9	0.53634		RAW	-0.0475035	0.0926989	-0.51245	0.619464	0.535
					Inverse variance weighted	9.40286	10	0.494344		Outlier-corrected	NA	NA	NA	NA
	Hypothyroidism	0.00055459	0.0849142	0.994931	MR Egger	14.1554	9	0.116904		RAW	-0.148071	0.107685	-1.37503	0.199144	0.181
					Inverse variance weighted	14.1555	10	0.166018		Outlier-corrected	NA	NA	NA	NA
IA, Intracranial Aneurysm; SLE, Systemic lupus erythematosus; RA, Rheumatoid arthritis; UC, Ulcerative colitis; CD, Crohn's disease

## Sheet: Table S9
Table S9 Details of UVMR results in validation group.
European populations
id.exposure	exposure	method	nsnp	b	se	pval	lo_ci	up_ci	or	or_lci95	or_uci95
ebi-a-GCST003156	SLE	MR Egger	42	-0.0173669	0.0328614	0.60008	-0.0817751	0.0470414	0.982783	0.921479	1.04817
ebi-a-GCST003156		Weighted median	42	0.0160671	0.0201376	0.424947	-0.0234025	0.0555368	1.0162	0.976869	1.05711
ebi-a-GCST003156		Inverse variance weighted	42	0.0274238	0.0153979	0.07491	-0.00275598	0.0576036	1.0278	0.997248	1.0593
ebi-a-GCST003156		Simple mode	42	0.01145	0.0303311	0.70775	-0.047999	0.070899	1.01152	0.953135	1.07347
ebi-a-GCST003156		Weighted mode	42	0.01145	0.0203302	0.576365	-0.0283972	0.0512971	1.01152	0.972002	1.05264
ebi-a-GCST90018910	RA	MR Egger	24	0.00466884	0.0578941	0.936454	-0.108804	0.118141	1.00468	0.896907	1.1254
ebi-a-GCST90018910		Weighted median	24	0.0128876	0.041478	0.756021	-0.0684093	0.0941845	1.01297	0.933878	1.09876
ebi-a-GCST90018910		Inverse variance weighted	24	0.00759776	0.0359605	0.832668	-0.0628849	0.0780804	1.00763	0.939052	1.08121
ebi-a-GCST90018910		Simple mode	24	0.0457579	0.0775499	0.560913	-0.10624	0.197756	1.04682	0.899209	1.21866
ebi-a-GCST90018910		Weighted mode	24	0.0283029	0.0362755	0.443217	-0.0427971	0.0994028	1.02871	0.958106	1.10451
ebi-a-GCST90018933	UC	MR Egger	19	-0.0680616	0.0494676	0.186715	-0.165018	0.0288948	0.934203	0.847878	1.02932
ebi-a-GCST90018933		Weighted median	19	-0.0624034	0.0403912	0.122352	-0.14157	0.0167633	0.939504	0.867994	1.0169
ebi-a-GCST90018933		Inverse variance weighted	19	-0.0405627	0.0315451	0.19849	-0.102391	0.0212657	0.960249	0.902676	1.02149
ebi-a-GCST90018933		Simple mode	19	-0.0288433	0.0796651	0.721525	-0.184987	0.1273	0.971569	0.831115	1.13576
ebi-a-GCST90018933		Weighted mode	19	-0.0520103	0.0405465	0.215858	-0.131481	0.0274608	0.949319	0.876796	1.02784
ieu-a-30	CD	MR Egger	52	0.043264	0.0822842	0.60136	-0.118013	0.204541	1.04421	0.888685	1.22696
ieu-a-30		Weighted median	52	0.0020319	0.0351009	0.953838	-0.0667659	0.0708297	1.00203	0.935414	1.0734
ieu-a-30		Inverse variance weighted	52	0.0577124	0.0270495	0.0328769	0.00469534	0.110729	1.05941	1.00471	1.11709
ieu-a-30		Simple mode	52	0.0119157	0.0670652	0.859684	-0.119532	0.143364	1.01199	0.887335	1.15415
ieu-a-30		Weighted mode	52	-0.0141508	0.0516104	0.78505	-0.115307	0.0870055	0.985949	0.891092	1.0909
ebi-a-GCST90018860	Hyperthyroidism	MR Egger	12	0.0467224	0.14845	0.759431	-0.244239	0.337684	1.04783	0.7833	1.4017
ebi-a-GCST90018860		Weighted median	12	-0.0580637	0.0652516	0.37355	-0.185957	0.0698294	0.94359	0.83031	1.07233
ebi-a-GCST90018860		Inverse variance weighted	12	-0.0403358	0.0487696	0.408197	-0.135924	0.0552525	0.960467	0.872909	1.05681
ebi-a-GCST90018860		Simple mode	12	-0.0280926	0.106828	0.797434	-0.237475	0.18129	0.972298	0.788616	1.19876
ebi-a-GCST90018860		Weighted mode	12	-0.0451913	0.0860194	0.609758	-0.213789	0.123407	0.955815	0.807519	1.13134
ebi-a-GCST90018862	Hypothyroidism	MR Egger	72	0.060337	0.0844823	0.47748	-0.105248	0.225922	1.06219	0.900101	1.25348
ebi-a-GCST90018862		Weighted median	72	-0.0101462	0.0515904	0.844087	-0.111264	0.090971	0.989905	0.894703	1.09524
ebi-a-GCST90018862		Inverse variance weighted	72	0.00367046	0.0370786	0.921145	-0.0690036	0.0763445	1.00368	0.933323	1.07933
ebi-a-GCST90018862		Simple mode	72	-0.0676843	0.096783	0.486624	-0.257379	0.12201	0.934555	0.773075	1.12977
ebi-a-GCST90018862		Weighted mode	72	-0.00492395	0.0558927	0.930048	-0.114474	0.104626	0.995088	0.891835	1.11029
East Asian populations
id.exposure	exposure	method	nsnp	b	se	pval	lo_ci	up_ci	or	or_lci95	or_uci95
ebi-a-GCST90011866	SLE	MR Egger	31	0.0565153	0.0664155	0.401777	-0.0736591	0.18669	1.05814	0.928988	1.20525
ebi-a-GCST90011866		Weighted median	31	0.0458978	0.0307934	0.136091	-0.0144572	0.106253	1.04697	0.985647	1.1121
ebi-a-GCST90011866		Inverse variance weighted	31	0.0439419	0.0220484	0.0462643	0.000727029	0.0871567	1.04492	1.00073	1.09107
ebi-a-GCST90011866		Simple mode	31	0.0447523	0.0483436	0.361983	-0.0500012	0.139506	1.04577	0.951228	1.14971
ebi-a-GCST90011866		Weighted mode	31	0.0469616	0.0419692	0.272039	-0.035298	0.129221	1.04808	0.965318	1.13794
ebi-a-GCST90011866		BWMR	29	0.0593299	0.0218871	0.00671352	0.0164313	0.102229	1.06113	1.01657	1.10764
bbj-a-72	RA	MR Egger	13	0.0690998	0.0672717	0.326396	-0.0627528	0.200952	1.07154	0.939176	1.22257
bbj-a-72		Weighted median	13	0.114586	0.0452312	0.0112982	0.0259328	0.203239	1.12141	1.02627	1.22537
bbj-a-72		Inverse variance weighted	13	0.0331585	0.0356295	0.352036	-0.0366754	0.102992	1.03371	0.963989	1.10848
bbj-a-72		Simple mode	13	0.101218	0.104705	0.352772	-0.104003	0.30644	1.10652	0.901223	1.35858
bbj-a-72		Weighted mode	13	0.114454	0.0480572	0.0346604	0.0202618	0.208646	1.12126	1.02047	1.23201
ieu-a-969	UC	MR Egger	7	-0.00857001	0.115096	0.943532	-0.234159	0.217019	0.991467	0.791236	1.24237
ieu-a-969		Weighted median	7	0.00632245	0.0404845	0.875899	-0.0730271	0.085672	1.00634	0.929576	1.08945
ieu-a-969		Inverse variance weighted	7	-0.0103642	0.0317517	0.744111	-0.0725976	0.0518692	0.989689	0.929975	1.05324
ieu-a-969		Simple mode	7	-0.005336	0.057795	0.929444	-0.118614	0.107942	0.994678	0.88815	1.11398
ieu-a-969		Weighted mode	7	0.0133991	0.0459448	0.780386	-0.0766527	0.103451	1.01349	0.926211	1.10899
ieu-a-11	CD	MR Egger	14	0.0542702	0.0534913	0.330335	-0.0505728	0.159113	1.05577	0.950685	1.17247
ieu-a-11		Weighted median	14	0.0190701	0.0302684	0.528673	-0.040256	0.0783962	1.01925	0.960544	1.08155
ieu-a-11		Inverse variance weighted	14	0.0240499	0.0218063	0.270075	-0.0186904	0.0667902	1.02434	0.981483	1.06907
ieu-a-11		Simple mode	14	0.0475457	0.0547164	0.400634	-0.0596984	0.15479	1.04869	0.942049	1.16741
ieu-a-11		Weighted mode	14	0.0270832	0.038935	0.498925	-0.0492293	0.103396	1.02745	0.951963	1.10893
ebi-a-GCST90018640	Hyperthyroidism	MR Egger	5	-0.268697	0.389291	0.53966	-1.03171	0.494315	0.764375	0.356398	1.63937
ebi-a-GCST90018640		Weighted median	5	0.0244393	0.0532684	0.646381	-0.0799669	0.128845	1.02474	0.923147	1.13751
ebi-a-GCST90018640		Inverse variance weighted	5	0.045311	0.0508914	0.373279	-0.054436	0.145058	1.04635	0.947019	1.15611
ebi-a-GCST90018640		Simple mode	5	-0.00608149	0.0639771	0.928841	-0.131477	0.119314	0.993937	0.8768	1.12672
ebi-a-GCST90018640		Weighted mode	5	0.00471723	0.0614984	0.942542	-0.11582	0.125254	1.00473	0.890636	1.13344
ebi-a-GCST90018642	Hypothyroidism	MR Egger	9	-0.0812457	0.107301	0.473654	-0.291555	0.129064	0.921967	0.747101	1.13776
ebi-a-GCST90018642		Weighted median	9	-0.0278613	0.0563553	0.621034	-0.138318	0.0825952	0.972523	0.870822	1.0861
ebi-a-GCST90018642		Inverse variance weighted	9	0.0264821	0.0430943	0.538875	-0.0579827	0.110947	1.02684	0.943666	1.11734
ebi-a-GCST90018642		Simple mode	9	-0.0347232	0.0798158	0.67503	-0.191162	0.121716	0.965873	0.825999	1.12943
ebi-a-GCST90018642		Weighted mode	9	-0.0347232	0.0727988	0.646138	-0.177409	0.107962	0.965873	0.837437	1.11401
SLE, Systemic lupus erythematosus; RA, Rheumatoid arthritis; UC, Ulcerative colitis; CD, Crohn's disease

## Sheet: Table S10
Table S10 Autoimmune disorders_Details of instrumental variables in validation group.
European populations
Exposure	SNP	effect_allele.exposure	other_allele.exposure	beta.exposure	eaf.exposure	chr	se.exposure	pval.exposure
SLE	rs10048743	T	G	-0.231112	NA	2	0.0412056	2.04e-08
	rs10200680	T	C	-0.248461	NA	2	0.0424835	4.96e-09
	rs1078324	A	C	-0.71335	NA	5	0.0781665	7.11e-20
	rs10912578	G	A	-0.24686	NA	1	0.0309918	1.65e-15
	rs1143679	A	G	0.582216	NA	16	0.0399866	5.03e-48
	rs12094036	C	T	-0.328504	NA	1	0.0578595	1.37e-08
	rs12524498	T	G	-0.673345	NA	6	0.120793	2.48e-08
	rs13019891	T	G	-0.562119	NA	2	0.0290336	1.65e-83
	rs13136219	T	C	-0.174353	NA	4	0.027787	3.5e-10
	rs13332649	G	A	-0.314711	NA	16	0.0375683	5.43e-17
	rs143123127	A	G	0.470004	NA	17	0.0840342	2.23e-08
	rs1464446	T	G	-0.328504	NA	3	0.0401497	2.79e-16
	rs150180633	T	C	0.928219	NA	6	0.0689573	2.66e-41
	rs17849501	T	C	0.81093	NA	1	0.0498642	1.81e-59
	rs2431697	C	T	-0.223144	NA	5	0.0292964	2.6e-14
	rs2459611	T	C	0.261365	NA	2	0.045245	7.62e-09
	rs2573219	C	A	0.587787	NA	2	0.0429292	1.13e-42
	rs268124	T	C	0.18633	NA	2	0.0323703	8.6e-09
	rs2736332	C	G	0.277632	NA	8	0.0320694	4.83e-18
	rs28361029	A	G	-0.385662	NA	6	0.0613604	3.27e-10
	rs28361029	A	G	-0.385662	NA	6	0.0613604	3.27e-10
	rs28834423	C	G	0.457425	NA	16	0.0365295	5.65e-36
	rs34703115	C	T	-0.616186	NA	2	0.104778	4.08e-09
	rs35000415	T	C	0.587787	NA	7	0.041539	1.86e-45
	rs35251378	A	G	-0.235722	NA	19	0.0324266	3.61e-13
	rs353608	G	A	0.18633	NA	11	0.0280198	2.93e-11
	rs3747093	A	G	0.262364	NA	22	0.0345055	2.88e-14
	rs389884	G	A	0.928219	NA	6	0.0432319	2.92e-102
	rs4274624	T	C	-0.559616	NA	2	0.0326791	9.73e-66
	rs4388254	T	C	0.378436	NA	5	0.0603977	3.71e-10
	rs4661543	G	T	0.274437	NA	1	0.0423755	9.4e-11
	rs4916215	T	C	0.223144	NA	1	0.0339693	5.07e-11
	rs58688157	G	A	-0.223144	NA	11	0.0335647	2.97e-11
	rs58721818	T	C	0.65752	NA	6	0.0755941	3.38e-18
	rs597808	G	A	-0.162519	NA	12	0.0294736	3.51e-08
	rs6671847	A	G	0.198851	NA	1	0.0289651	6.64e-12
	rs6679677	A	C	0.336472	NA	1	0.0464854	4.55e-13
	rs6889239	C	T	0.277632	NA	5	0.03174	2.19e-18
	rs7097397	A	G	-0.18633	NA	10	0.0287118	8.6e-11
	rs73050535	T	C	-0.71335	NA	12	0.124134	9.11e-09
	rs73068668	A	G	-0.314711	NA	19	0.0574903	4.4e-08
	rs7768653	T	C	-0.207014	NA	6	0.0296891	3.11e-12
	rs7823055	T	G	-0.350657	NA	8	0.0286208	1.64e-34
	rs7899626	T	C	0.182322	NA	10	0.0332532	4.19e-08
	rs9274357	T	C	0.457425	NA	6	0.0351961	1.28e-38
	rs9852014	G	A	0.620577	NA	3	0.0492727	2.26e-36
RA	rs10261758	A	G	-0.081	0.710671	7	0.0143	1.47e-08
	rs10797431	T	G	-0.074	0.403594	1	0.0129	1.06e-08
	rs11889341	T	C	0.1232	0.249601	2	0.0146	2.71e-17
	rs142144003	A	G	0.4134	0.111153	6	0.0207	1.09e-88
	rs1611318	C	A	0.1259	0.76162	6	0.0185	1.07e-11
	rs1776616	G	A	0.0832	0.664992	10	0.0139	2.41e-09
	rs2156698	A	G	-0.0745	0.4561	11	0.0131	1.44e-08
	rs2618444	C	A	0.1005	0.387409	8	0.0146	6.71e-12
	rs28362859	C	A	0.1465	0.100049	6	0.0205	9.9e-13
	rs3093017	G	C	-0.1179	0.545899	6	0.0128	4.34e-20
	rs34536443	C	G	-0.2367	0.0427749	19	0.0427	3.03e-08
	rs35139284	T	C	0.5387	0.319092	6	0.0149	1e-200
	rs35511257	C	G	0.6889	0.074625	6	0.0408	4.38e-64
	rs362531	A	G	-0.2121	0.0614836	6	0.0252	3.47e-17
	rs3757387	C	T	0.1086	0.34443	7	0.0147	1.47e-13
	rs56376587	C	A	0.0785	0.429311	18	0.0133	3.77e-09
	rs5754100	C	T	0.086	0.244139	22	0.015	9.2e-09
	rs5757628	A	G	0.0966	0.427512	22	0.0157	7.58e-10
	rs62395272	T	C	0.3146	0.110971	6	0.0206	6.6e-53
	rs6679677	A	C	0.3051	0.112873	1	0.0254	2.54e-33
	rs71508903	T	C	0.0872	0.210869	10	0.0157	2.54e-08
	rs7731626	A	G	-0.1343	0.278947	5	0.0157	9.77e-18
	rs9277814	G	A	0.1322	0.510227	6	0.0145	6.12e-20
	rs9469053	G	A	-0.2907	0.0454311	6	0.0312	1.22e-20
	rs9494894	C	T	0.1726	0.0417083	6	0.031	2.48e-08
UC	rs10737481	G	T	0.1682	0.618853	1	0.0194	4.96e-18
	rs139523312	A	T	0.9285	0.184788	6	0.128	4.09e-13
	rs145568234	G	T	1.1793	0.0182036	6	0.0955	4.78e-35
	rs1801274	G	A	-0.16	0.426549	1	0.0194	1.63e-16
	rs181316459	C	G	0.3413	0.346054	7	0.0585	5.49e-09
	rs2278300	G	T	0.1252	0.528523	2	0.0205	9.93e-10
	rs2918392	C	T	0.1169	0.438233	5	0.0206	1.35e-08
	rs3024493	A	C	0.1847	0.11252	1	0.0273	1.26e-11
	rs34236350	T	C	0.1485	0.229945	2	0.0232	1.52e-10
	rs3828058	A	G	0.1216	0.301812	1	0.0204	2.65e-09
	rs4065985	C	G	-0.1092	0.540374	17	0.0193	1.46e-08
	rs4129133	C	T	-0.1161	0.542122	10	0.0192	1.37e-09
	rs4817983	C	G	-0.1707	0.260848	21	0.0227	5.59e-14
	rs6017342	C	A	0.1285	0.650514	20	0.0197	6.63e-11
	rs7134599	A	G	0.113	0.259743	12	0.0205	3.82e-08
	rs7554511	A	C	-0.1304	0.197658	1	0.0225	6.41e-09
	rs7936434	C	G	0.1157	0.458045	11	0.0199	5.8e-09
	rs79755370	A	C	-0.3098	0.0534111	1	0.046	1.64e-11
	rs9260809	G	A	-0.1107	0.459644	6	0.0196	1.61e-08
	rs9268849	T	C	-0.2107	0.341716	6	0.022	8.12e-22
	rs990107	G	T	-0.1203	0.633633	7	0.0196	9.3e-10
CD	rs1056441	C	T	0.167	0.697697	20	0.0255	5.44e-11
	rs10761659	G	A	0.212006	0.55269	10	0.0237	3.42e-19
	rs11209026	A	G	-0.995199	0.0563213	1	0.0639	1.05e-54
	rs11236797	A	C	0.181104	0.473264	11	0.0231	4.85e-15
	rs112401990	A	G	0.132203	0.373412	2	0.0237	2.35e-08
	rs114607072	T	G	0.441797	0.0402795	6	0.0629	2.2e-12
	rs11564236	T	A	0.519093	0.034419	12	0.0595	2.85e-18
	rs12194825	A	T	-0.171904	0.18587	6	0.0298	8e-09
	rs1250573	A	G	-0.170895	0.287447	10	0.0264	9.01e-11
	rs12692254	T	A	0.301402	0.543391	2	0.0232	1.86e-38
	rs12717899	T	G	0.159198	0.793845	5	0.0289	3.59e-08
	rs1297271	T	C	-0.154901	0.429877	21	0.0237	6.28e-11
	rs13135092	G	A	0.221495	0.095419	4	0.0389	1.21e-08
	rs1332099	C	T	-0.211597	0.515025	10	0.0231	4.36e-20
	rs140054334	T	C	0.349797	0.038307	6	0.0628	2.57e-08
	rs1456896	T	C	0.139301	0.697556	7	0.0251	2.9e-08
	rs147018773	T	C	0.321699	0.0966978	5	0.0375	8.89e-18
	rs147684209	C	T	0.154901	0.369415	16	0.0244	2.34e-10
	rs148844907	A	T	0.958001	0.00828273	6	0.1419	1.47e-11
	rs151314883	A	G	-0.223994	0.157585	22	0.0327	7.12e-12
	rs1873625	A	C	0.180704	0.320264	3	0.0243	1.09e-13
	rs1887428	C	G	-0.168099	0.623303	9	0.0243	4.22e-12
	rs1932990	T	C	0.152901	0.253841	13	0.0263	6.02e-09
	rs2076756	G	A	0.399806	0.283672	16	0.0242	3.24e-61
	rs2129944	G	T	-0.1562	0.291299	19	0.0271	7.81e-09
	rs2188962	T	C	0.212398	0.439546	5	0.0228	1.36e-20
	rs2505640	G	A	-0.145701	0.643588	10	0.0237	7.61e-10
	rs281379	A	G	0.139797	0.489275	19	0.0238	4.26e-09
	rs28701841	A	G	0.224303	0.116563	6	0.0373	1.85e-09
	rs3024505	A	G	0.177903	0.16156	1	0.0302	3.9e-09
	rs3091315	G	A	-0.179501	0.265588	17	0.0263	9.52e-12
	rs3810936	C	T	0.207799	0.698408	9	0.0263	2.46e-15
	rs4077515	T	C	0.215901	0.419834	9	0.0235	4.37e-20
	rs444210	G	A	0.163402	0.546838	6	0.0229	1.02e-12
	rs4851586	C	T	-0.168899	0.759729	2	0.0261	9.94e-11
	rs4902642	A	G	-0.129198	0.409159	14	0.0236	4.34e-08
	rs4921497	G	C	0.160298	0.329415	5	0.0244	5.49e-11
	rs56062135	T	C	0.193097	0.234271	15	0.0269	7.45e-13
	rs6588243	C	A	0.131704	0.589982	1	0.0234	1.78e-08
	rs6704109	T	C	0.202002	0.256123	1	0.0256	2.77e-15
	rs6873866	C	T	-0.168096	0.534873	5	0.0239	2.06e-12
	rs697693	A	G	0.172296	0.201415	1	0.0281	8.36e-10
	rs7276302	G	A	-0.171598	0.608306	21	0.0231	1.23e-13
	rs72798422	C	T	0.590392	0.047701	16	0.0508	3.19e-31
	rs744166	G	A	-0.129299	0.408159	17	0.0233	2.92e-08
	rs7543234	T	C	0.155498	0.238986	1	0.0267	6.1e-09
	rs7713270	T	C	0.296602	0.623824	5	0.0241	6.97e-35
	rs78487399	C	G	0.2259	0.100704	2	0.037	1.03e-09
	rs80262450	A	G	0.283102	0.112701	18	0.0353	1.08e-15
	rs8137950	C	T	0.173996	0.199556	22	0.0286	1.17e-09
	rs8178977	C	G	0.1928	0.238841	19	0.0274	2.06e-12
	rs907092	A	G	0.130396	0.471412	17	0.0228	1.01e-08
	rs921720	G	A	0.162895	0.618841	8	0.0237	6.4e-12
Hyperthyroidism	rs1794280	T	A	0.5463	0.0985158	6	0.0391	2.29e-44
	rs2160215	C	T	0.2483	0.425594	14	0.0226	3.82e-28
	rs28375776	G	C	-0.2432	0.127029	6	0.0407	2.25e-09
	rs2856821	C	T	-0.1879	0.196264	6	0.0274	7.69e-12
	rs3087243	A	G	-0.2038	0.380249	2	0.0224	7.94e-20
	rs385863	G	C	0.1335	0.505395	6	0.0214	4.09e-10
	rs4338740	C	T	0.1844	0.207075	15	0.0264	2.87e-12
	rs58722186	T	C	0.1359	0.302235	16	0.0233	5.23e-09
	rs604912	G	A	0.1198	0.538777	6	0.0217	3.15e-08
	rs6131010	G	A	0.1306	0.712807	20	0.0237	3.6e-08
	rs6679677	A	C	0.2936	0.111921	1	0.0379	8.79e-15
	rs758778	C	T	0.3072	0.203646	6	0.0348	1.02e-18
	rs9258222	A	G	-0.2367	0.0868963	6	0.0418	1.44e-08
Hypothyroidism	rs10075764	G	A	-0.057	0.302413	5	0.0104	4.26e-08
	rs10126000	A	C	-0.0683	0.688692	9	0.0104	5.13e-11
	rs10424978	A	C	-0.0775	0.624328	19	0.0102	2.77e-14
	rs1065386	C	G	-0.1183	0.480463	6	0.0125	3.93e-21
	rs1079418	G	A	-0.0657	0.262374	6	0.011	2.14e-09
	rs10917477	G	A	0.064	0.386901	1	0.01	1.75e-10
	rs11171710	A	G	-0.0698	0.443916	12	0.01	3.19e-12
	rs11406335	TG	T	-0.057	0.417169	13	0.0103	3.44e-08
	rs11406335	TG	T	-0.057	0.417169	13	0.0103	3.44e-08
	rs11420448	GT	G	0.1533	0.0467006	2	0.0275	2.39e-08
	rs114285740	C	G	0.1669	0.0273776	1	0.0301	3.06e-08
	rs11675342	T	C	0.0906	0.387729	2	0.01	1.4e-19
	rs11875260	G	A	0.0751	0.172925	18	0.0135	2.54e-08
	rs12117927	A	C	0.0627	0.476541	1	0.0105	2.29e-09
	rs12379417	A	G	0.0583	0.317559	9	0.0103	1.51e-08
	rs12582330	T	G	-0.061	0.624365	12	0.0109	2.05e-08
	rs12593201	A	G	0.0905	0.325432	15	0.0112	7.69e-16
	rs12984428	A	G	-0.0659	0.35604	19	0.0102	1.11e-10
	rs13090803	T	G	0.0829	0.190624	3	0.0128	9e-11
	rs13109179	A	G	0.0647	0.461895	4	0.01	9.42e-11
	rs1364450	C	A	0.0886	0.126235	6	0.0139	1.97e-10
	rs141232332	G	GTTT	0.2243	0.451125	6	0.0127	4.48e-70
	rs142997491	G	A	0.2385	0.0135637	16	0.0412	7.02e-09
	rs1432806	G	A	0.0583	0.338619	5	0.0105	2.89e-08
	rs1479565	A	G	0.0975	0.498866	5	0.0101	7.53e-22
	rs1534430	T	C	-0.086	0.428394	2	0.0101	1.44e-17
	rs187707293	A	T	0.2419	0.0133864	4	0.044	3.99e-08
	rs2111485	G	A	0.0813	0.479023	2	0.0102	1.43e-15
	rs2114702	A	T	0.07	0.26671	14	0.0111	3e-10
	rs2234167	A	G	0.0825	0.102013	1	0.015	3.75e-08
	rs2247314	C	T	-0.086	0.376495	6	0.0104	1.06e-16
	rs229528	T	C	0.0903	0.496016	22	0.01	2.31e-19
	rs2412976	G	C	0.0637	0.478888	22	0.0103	5.47e-10
	rs2445608	A	G	-0.0593	0.430366	8	0.0101	3.79e-09
	rs244685	G	T	-0.0858	0.79915	5	0.0132	7.06e-11
	rs28418426	C	T	0.1877	0.501169	6	0.0133	2.21e-45
	rs2921053	C	G	-0.0599	0.589616	8	0.0101	3.36e-09
	rs2988277	T	C	0.0593	0.287022	1	0.0106	2.49e-08
	rs307558	A	G	-0.0688	0.742625	3	0.0119	8.01e-09
	rs3087243	A	G	-0.1466	0.386088	2	0.0102	4.77e-47
	rs3118469	T	A	0.0803	0.295174	10	0.0106	3.82e-14
	rs3184504	C	T	-0.1734	0.668513	12	0.0102	7.5e-65
	rs34536443	C	G	-0.1863	0.0440279	19	0.0263	1.46e-12
	rs3775291	T	C	-0.0649	0.287788	4	0.0108	1.65e-09
	rs434294	G	A	-0.0683	0.322802	5	0.0109	3.36e-10
	rs4409785	C	T	0.1069	0.142566	11	0.0133	8.04e-16
	rs4529854	T	C	-0.0768	0.723438	10	0.0107	6.56e-13
	rs4835534	C	T	-0.1421	0.156356	4	0.0132	7.06e-27
	rs5912815	G	T	-0.0511	0.576761	X	0.0084	1.05e-09
	rs61759532	T	C	0.0905	0.188941	17	0.0122	1.42e-13
	rs61877856	T	C	-0.0658	0.197495	11	0.0115	1.14e-08
	rs6679677	A	C	0.3637	0.108444	1	0.0159	2.39e-115
	rs6908626	T	G	0.1441	0.17075	6	0.0141	2.04e-24
	rs7030280	T	C	0.2075	0.745664	9	0.0108	1.02e-82
	rs71508903	T	C	0.0934	0.210816	10	0.0125	9.34e-14
	rs7223956	C	T	-0.0902	0.897005	17	0.0144	4.27e-10
	rs73192661	T	C	-0.1061	0.428858	3	0.01	4.05e-26
	rs736374	A	G	0.0832	0.375103	11	0.0103	6e-16
	rs7441808	G	A	0.0766	0.21091	4	0.0111	5.17e-12
	rs7488011	T	C	0.1052	0.356485	12	0.0111	2.52e-21
	rs7574865	G	T	-0.1321	0.74252	2	0.0117	1.67e-29
	rs7742626	C	T	0.0686	0.267343	6	0.0116	3.41e-09
	rs78765971	G	GAC	0.2444	0.146942	1	0.0162	1.68e-51
	rs79490353	C	T	0.2006	0.0241151	13	0.0349	8.82e-09
	rs7990020	C	A	0.0577	0.453482	13	0.0101	9.97e-09
	rs853305	C	T	-0.0802	0.718894	8	0.0111	4.4e-13
	rs881858	A	G	0.0665	0.747899	6	0.0108	8.46e-10
	rs911760	A	C	0.0879	0.212143	9	0.0125	1.95e-12
	rs926103	C	T	-0.0678	0.697985	1	0.0104	7.65e-11
	rs9264277	C	T	-0.0862	0.645071	6	0.0111	9.03e-15
	rs9271365	G	T	0.2484	0.443466	6	0.0105	4.91e-123
	rs9273371	T	C	0.0791	0.193385	6	0.014	1.65e-08
	rs9277559	C	T	-0.133	0.331026	6	0.012	1.86e-28
	rs9497965	T	C	0.0827	0.409035	6	0.0102	3.71e-16
	rs9511151	A	G	-0.0976	0.279567	13	0.0106	3.08e-20
	rs9902341	T	C	0.0801	0.172257	17	0.0129	4.68e-10
SLE	rs10036748	T	C	0.2021	NA	5	0.0338	2.29e-09
	rs10516487	A	G	-0.2547	NA	4	0.0398	1.64e-10
	rs11059928	T	A	0.2888	NA	12	0.0348	1.15e-16
	rs11185603	G	C	-0.2703	NA	7	0.0327	1.34e-16
	rs1167791	T	C	0.1981	NA	7	0.0321	7.14e-10
	rs11889341	T	C	0.4164	NA	2	0.0295	3.33e-45
	rs12575600	G	C	0.276	NA	11	0.0293	4.12e-21
	rs12599402	C	T	-0.1983	NA	16	0.0292	1.02e-11
	rs13213165	G	T	0.2888	NA	6	0.0322	3.13e-19
	rs13385731	C	T	-0.3654	NA	2	0.0421	4.19e-18
	rs16869875	T	C	0.4811	NA	6	0.04	3.01e-33
	rs16870693	A	C	0.3849	NA	6	0.0403	1.37e-21
	rs201036579	C	T	-0.2878	NA	1	0.0527	4.85e-08
	rs2431697	C	T	-0.2538	NA	5	0.0451	1.84e-08
	rs244689	G	A	-0.1595	NA	5	0.0291	4.29e-08
	rs2618473	T	C	0.359	NA	8	0.0339	2.89e-26
	rs2841281	T	C	0.1933	NA	14	0.0292	3.56e-11
	rs3800387	A	G	0.1731	NA	6	0.0303	1.08e-08
	rs4134466	G	A	-0.2136	NA	6	0.0306	3.09e-12
	rs41430444	C	T	-0.3077	NA	2	0.0428	6.57e-13
	rs451263	A	G	0.3263	NA	6	0.0414	3.02e-15
	rs4731532	A	G	0.3716	NA	7	0.0334	8.15e-29
	rs4844538	T	A	-0.1883	NA	1	0.0322	4.81e-09
	rs4930642	G	A	-0.2336	NA	11	0.0344	1.1e-11
	rs5029937	T	G	0.6844	NA	6	0.0676	4.32e-24
	rs55701306	T	C	0.1662	NA	17	0.0293	1.38e-08
	rs5749502	A	T	0.2173	NA	22	0.0289	5.43e-14
	rs620088	A	G	-0.2044	NA	11	0.0334	9.38e-10
	rs688652	C	T	-0.3154	NA	6	0.0468	1.61e-11
	rs6941485	G	A	0.2034	NA	6	0.0314	9.53e-11
	rs6993775	T	G	0.2987	NA	8	0.0346	6.06e-18
	rs7097397	A	G	-0.2385	NA	10	0.031	1.32e-14
	rs7486387	A	G	-0.1886	NA	12	0.0314	1.98e-09
	rs7650774	C	T	-0.1798	NA	3	0.0306	4.07e-09
	rs76571753	T	G	0.2792	NA	7	0.0414	1.46e-11
	rs9387400	A	C	-0.2967	NA	6	0.0536	3.14e-08
RA	rs10821944	T	G	-0.16094	0.64271	10	6.92e-10	0.02609
	rs10946216	C	T	-0.24297	0.51453	6	8.53e-21	0.02598
	rs114469043	G	A	-0.53792	0.07069	6	3.52e-20	0.05846
	rs11889341	T	C	0.15935	0.30022	2	6.28e-09	0.02743
	rs144538425	A	T	0.48153	0.12713	6	5.21e-35	0.03901
	rs16870123	A	G	0.42781	0.27381	6	1.01e-46	0.02981
	rs181845116	G	C	0.82987	0.1486	6	2.84e-151	0.03167
	rs190669824	G	A	0.21535	0.2162	6	4.47e-13	0.02974
	rs2240339	T	C	-0.1833	0.5896	1	7.69e-13	0.02557
	rs28515648	A	G	0.5997	0.25893	6	3.87e-71	0.03363
	rs4279424	C	T	-0.2193	0.2674	6	6.3e-12	0.03191
	rs62395279	T	C	0.6496	0.01487	6	6.85e-11	0.09958
	rs9494892	T	G	0.29808	0.06822	6	1.41e-10	0.04647
UC	rs10465507	A	C	-0.799165	0.04973	1	0.139692	9.87e-09
	rs10975003	C	T	0.323021	0.1889	9	0.0556579	6.08e-09
	rs13203429	C	G	0.346195	0.522	6	0.0483619	7.01e-13
	rs2274200	C	T	0.293384	0.2522	6	0.0520131	1.6e-08
	rs2647015	G	T	0.621166	0.2054	6	0.0524282	7.09e-33
	rs2844623	T	C	0.509173	0.2176	6	0.0523425	1.35e-22
	rs7741807	C	G	0.548562	0.1811	6	0.054789	7.57e-24
	rs79315643	G	A	-0.58572	0.09473	8	0.0962554	1.06e-09
CD	rs10748783	A	C	-0.280698	0.5866	10	0.0429599	6.36e-11
	rs16894919	T	G	-0.329049	0.1882	6	0.0569346	7.46e-09
	rs2006996	C	T	0.524139	0.4996	9	0.0428427	1.74e-34
	rs224090	C	T	-0.247455	0.5199	10	0.0417369	3.03e-09
	rs2395449	A	T	0.309131	0.7011	6	0.0485836	2.01e-10
	rs2975785	G	A	-0.245064	0.7296	2	0.0448444	4.63e-08
	rs36110421	C	A	-0.518022	0.08954	6	0.0861304	1.81e-09
	rs4366152	C	T	0.642073	0.601	9	0.0454612	2.52e-45
	rs4713586	G	A	0.652552	0.1548	6	0.0496956	2.07e-39
	rs60689680	T	G	0.270963	0.4095	5	0.0418665	9.62e-11
	rs6856616	C	T	0.267545	0.2203	4	0.0474982	1.76e-08
	rs6930777	T	C	-0.964956	0.0484	6	0.132027	2.67e-13
	rs79315643	G	A	-0.826374	0.09473	8	0.0889885	1.52e-20
	rs9368758	A	G	0.235293	0.5315	6	0.0415098	1.44e-08
Hyperthyroidism	rs1611421	G	A	-0.400591	0.296879	6	0.0568206	1.79e-12
	rs4711244	T	A	0.574521	0.0559098	6	0.104463	3.8e-08
	rs73400959	A	G	-0.353971	0.181025	6	0.0602866	4.32e-09
	rs9277348	C	T	0.369292	0.428627	6	0.0458147	7.59e-16
	rs9366775	A	G	0.370122	0.173641	6	0.0609948	1.29e-09
Hypothyroidism	rs10033924	A	G	0.243517	0.234235	4	0.0517026	2.48e-06
	rs11071649	G	A	-0.211497	0.338846	15	0.0451463	2.8e-06
	rs1424549	C	G	1.33109	0.00914858	7	0.256804	2.18e-07
	rs17020085	C	T	0.235653	0.27547	1	0.0480807	9.53e-07
	rs3132948	G	T	-0.219114	0.695468	6	0.046472	2.42e-06
	rs62115504	G	T	0.35641	0.0873692	19	0.0773922	4.12e-06
	rs9266673	C	G	0.332098	0.865193	6	0.0643232	2.43e-07
	rs9821479	C	T	0.314809	0.120959	3	0.0676971	3.32e-06
	rs9823284	T	C	0.50858	0.0590022	3	0.0942331	6.77e-08
SLE, Systemic lupus erythematosus; RA, Rheumatoid arthritis; UC, Ulcerative colitis; CD, Crohn's disease

[truncated: 1 more sheets: Table S11]
